# Supplementary material for: Revised diagnosis of the flathead genus Elates (Teleostei, Platycephalidae) and description of a new species collected from a fish market near Sarangani Bay, Philippines
Source: Zookeys. 2026 Jun 1;1281:1–19. doi: 10.3897/zookeys.1281.181028 (PMC13247622; doi:10.3897/zookeys.1281.181028)
Supplement: XML Treatment for Platycephalidae [file zookeys.1281.181028-treatment1.xml]

<!DOCTYPE tp:taxon-treatment
  PUBLIC "-//TaxonX//DTD Taxonomic Treatment Publishing DTD v0 20100105//EN" "tax-treatment-NSO.dtd">
<tp:taxon-treatment xmlns:tp="http://www.plazi.org/taxpub"><tp:treatment-meta><kwd-group><label>Taxon classification</label><kwd>
              <named-content content-type="kingdom">Animalia</named-content>
            </kwd><kwd>
              <named-content content-type="order">Perciformes</named-content>
            </kwd><kwd>
              <named-content content-type="family">Platycephalidae</named-content>
            </kwd></kwd-group><mixed-citation publication-type="journal"><person-group><name><surname>Rose</surname><given-names>Ned S.</given-names></name><name><surname>Fortaleza</surname><given-names>Maybelle A.</given-names></name><name><surname>Cabasan</surname><given-names>Joey P.</given-names></name><name><surname>Labrador</surname><given-names>Kevin L.</given-names></name><name><surname>Lanutan</surname><given-names>Joemarie J.</given-names></name><name><surname>Nañola Jr.</surname><given-names>Cleto L.</given-names></name><name><surname>Girard</surname><given-names>Matthew G.</given-names></name><name><surname>Bemis</surname><given-names>Katherine E.</given-names></name></person-group><article-title>Revised diagnosis of the flathead genus <italic><tp:taxon-name><tp:taxon-name-part taxon-name-part-type="genus" reg="Elates">Elates</tp:taxon-name-part></tp:taxon-name></italic> (<tp:taxon-name><tp:taxon-name-part taxon-name-part-type="class" reg="Teleostei">Teleostei</tp:taxon-name-part></tp:taxon-name>, <tp:taxon-name><tp:taxon-name-part taxon-name-part-type="family" reg="Platycephalidae">Platycephalidae</tp:taxon-name-part></tp:taxon-name>) and description of a new species collected from a fish market near Sarangani Bay, Philippines</article-title><source>Zookeys</source><day>01</day><month>06</month><year>2026</year><volume>1281</volume><fpage>1</fpage><lpage>19</lpage><pub-id pub-id-type="doi">10.3897/zookeys.1281.181028</pub-id></mixed-citation></tp:treatment-meta><tp:nomenclature><label>Family</label><tp:taxon-name><object-id xmlns:xlink="http://www.w3.org/1999/xlink" content-type="arpha" xlink:type="simple">4B88EBED-175F-5940-A565-84C32C63FB82</object-id>
                		<tp:taxon-name-part taxon-name-part-type="family" reg="Platycephalidae">Platycephalidae</tp:taxon-name-part>
                	</tp:taxon-name></tp:nomenclature><tp:treatment-sec sec-type="English name"><title>English name.</title><p>Flatheads.</p></tp:treatment-sec><tp:treatment-sec sec-type="Tagalog name"><title>Tagalog name.</title><p>Isdang-buwaya, isdambuwaya.</p></tp:treatment-sec><tp:treatment-sec sec-type="Bisaya name"><title>Bisaya name.</title><p>Sunogan, Sunug, Sunugun.</p></tp:treatment-sec></tp:taxon-treatment>
