# Supplementary material for: Revised diagnosis of the flathead genus Elates (Teleostei, Platycephalidae) and description of a new species collected from a fish market near Sarangani Bay, Philippines
Source: Zookeys. 2026 Jun 1;1281:1–19. doi: 10.3897/zookeys.1281.181028 (PMC13247622; doi:10.3897/zookeys.1281.181028)
Supplement: XML Treatment for Elates [file zookeys.1281.181028-treatment2.xml]

<!DOCTYPE tp:taxon-treatment
  PUBLIC "-//TaxonX//DTD Taxonomic Treatment Publishing DTD v0 20100105//EN" "tax-treatment-NSO.dtd">
<tp:taxon-treatment xmlns:tp="http://www.plazi.org/taxpub"><tp:treatment-meta><kwd-group><label>Taxon classification</label><kwd>
              <named-content content-type="kingdom">Animalia</named-content>
            </kwd><kwd>
              <named-content content-type="order">Scorpaeniformes</named-content>
            </kwd><kwd>
              <named-content content-type="family">Platycephalidae</named-content>
            </kwd></kwd-group><mixed-citation publication-type="journal"><person-group><name><surname>Rose</surname><given-names>Ned S.</given-names></name><name><surname>Fortaleza</surname><given-names>Maybelle A.</given-names></name><name><surname>Cabasan</surname><given-names>Joey P.</given-names></name><name><surname>Labrador</surname><given-names>Kevin L.</given-names></name><name><surname>Lanutan</surname><given-names>Joemarie J.</given-names></name><name><surname>Nañola Jr.</surname><given-names>Cleto L.</given-names></name><name><surname>Girard</surname><given-names>Matthew G.</given-names></name><name><surname>Bemis</surname><given-names>Katherine E.</given-names></name></person-group><article-title>Revised diagnosis of the flathead genus <italic><tp:taxon-name><tp:taxon-name-part taxon-name-part-type="genus" reg="Elates">Elates</tp:taxon-name-part></tp:taxon-name></italic> (<tp:taxon-name><tp:taxon-name-part taxon-name-part-type="class" reg="Teleostei">Teleostei</tp:taxon-name-part></tp:taxon-name>, <tp:taxon-name><tp:taxon-name-part taxon-name-part-type="family" reg="Platycephalidae">Platycephalidae</tp:taxon-name-part></tp:taxon-name>) and description of a new species collected from a fish market near Sarangani Bay, Philippines</article-title><source>Zookeys</source><day>01</day><month>06</month><year>2026</year><volume>1281</volume><fpage>1</fpage><lpage>19</lpage><pub-id pub-id-type="doi">10.3897/zookeys.1281.181028</pub-id></mixed-citation></tp:treatment-meta><tp:nomenclature><tp:taxon-name><object-id xmlns:xlink="http://www.w3.org/1999/xlink" content-type="arpha" xlink:type="simple">988CE14D-58B7-5930-9C2C-601FEC8D738A</object-id>
                		<tp:taxon-name-part taxon-name-part-type="genus" reg="Elates">Elates</tp:taxon-name-part>
                	</tp:taxon-name><tp:taxon-authority>Jordan &amp; Seale, 1907</tp:taxon-authority></tp:nomenclature><tp:treatment-sec sec-type="Synonymy"><title>Synonymy.</title><p><italic><tp:taxon-name><tp:taxon-name-part taxon-name-part-type="genus" reg="Elates">Elates</tp:taxon-name-part></tp:taxon-name></italic> Jordan &amp; Seale, 1907 (type species <italic><tp:taxon-name><tp:taxon-name-part taxon-name-part-type="genus" reg="Elates">Elates</tp:taxon-name-part> <tp:taxon-name-part taxon-name-part-type="species" reg="thompsoni">thompsoni</tp:taxon-name-part></tp:taxon-name></italic> Jordan &amp; Seale, 1907, type by original designation and monotypy).</p><p><italic><tp:taxon-name><tp:taxon-name-part taxon-name-part-type="genus" reg="Hyalorhynchus">Hyalorhynchus</tp:taxon-name-part></tp:taxon-name></italic> Ogilby, 1910: 118 (type species <italic><tp:taxon-name><tp:taxon-name-part taxon-name-part-type="genus" reg="Hyalorhynchus">Hyalorhynchus</tp:taxon-name-part> <tp:taxon-name-part taxon-name-part-type="species" reg="pellucidus">pellucidus</tp:taxon-name-part></tp:taxon-name></italic> Ogilby, 1910, type by monotypy).</p></tp:treatment-sec><tp:treatment-sec sec-type="Revised diagnosis"><title>Revised diagnosis.</title><p>A genus of platycephalid with a single preopercular spine, more than one vomerine tooth patch, no interopercular flap, and a caudal fin with the upper lobe more elongate than the lower lobe.</p></tp:treatment-sec><tp:treatment-sec sec-type="Remarks on Elates ransonnettii"><title>Remarks on <italic><tp:taxon-name><tp:taxon-name-part taxon-name-part-type="genus" reg="Elates">Elates</tp:taxon-name-part> <tp:taxon-name-part taxon-name-part-type="species" reg="ransonnettii">ransonnettii</tp:taxon-name-part></tp:taxon-name></italic>.</title><p><xref ref-type="bibr" rid="B24">Jordan and Seale (1907)</xref> described a filamentous ray extending from the upper lobe of the caudal fin in <italic><tp:taxon-name><tp:taxon-name-part taxon-name-part-type="genus" reg="Elates">E.</tp:taxon-name-part> <tp:taxon-name-part taxon-name-part-type="species" reg="ransonnettii">ransonnettii</tp:taxon-name-part></tp:taxon-name></italic> but did not note if this character demonstrated sexual or ontogenetic variation. We document that the filamentous ray extends from the upper lobe of the caudal fin in male, female, and juvenile specimens of <italic><tp:taxon-name><tp:taxon-name-part taxon-name-part-type="genus" reg="Elates">E.</tp:taxon-name-part> <tp:taxon-name-part taxon-name-part-type="species" reg="ransonnettii">ransonnettii</tp:taxon-name-part></tp:taxon-name></italic> (Fig. <xref ref-type="fig" rid="F2">2J</xref>). We also observed several characters previously undescribed from <italic><tp:taxon-name><tp:taxon-name-part taxon-name-part-type="genus" reg="Elates">E.</tp:taxon-name-part> <tp:taxon-name-part taxon-name-part-type="species" reg="ransonnettii">ransonnettii</tp:taxon-name-part></tp:taxon-name></italic>, including the presence of thin sensory tubes on the cheek (Fig. <xref ref-type="fig" rid="F3">3A</xref>) and, although there are usually six dorsal-fin spines, occasionally there is a seventh dorsal-fin spine present (Table <xref ref-type="table" rid="T3">3</xref>). This differs from the observations of <xref ref-type="bibr" rid="B20">Imamura (1996)</xref> that <italic><tp:taxon-name><tp:taxon-name-part taxon-name-part-type="genus" reg="Elates">E.</tp:taxon-name-part> <tp:taxon-name-part taxon-name-part-type="species" reg="ransonnettii">ransonnettii</tp:taxon-name-part></tp:taxon-name></italic> has no sensory tubes on its cheek and that of <xref ref-type="bibr" rid="B28">Knapp (1999)</xref> and Imamura (2006) that <italic><tp:taxon-name><tp:taxon-name-part taxon-name-part-type="genus" reg="Elates">E.</tp:taxon-name-part> <tp:taxon-name-part taxon-name-part-type="species" reg="ransonnettii">ransonnettii</tp:taxon-name-part></tp:taxon-name></italic> has six dorsal-fin spines.</p><fig id="F2" position="float" orientation="portrait"><object-id xmlns:xlink="http://www.w3.org/1999/xlink" content-type="doi" xlink:type="simple">10.3897/zookeys.1281.181028.figure2</object-id><object-id xmlns:xlink="http://www.w3.org/1999/xlink" content-type="arpha" xlink:type="simple">78981EFC-CA60-5373-8C55-F865788911EA</object-id><label>Figure 2.</label><caption><p>Morphological differences between <italic><tp:taxon-name><tp:taxon-name-part taxon-name-part-type="genus" reg="Elates">Elates</tp:taxon-name-part> <tp:taxon-name-part taxon-name-part-type="species" reg="saranganiensis">saranganiensis</tp:taxon-name-part></tp:taxon-name></italic> sp. nov. (<bold>A–E)</bold> and <italic><tp:taxon-name><tp:taxon-name-part taxon-name-part-type="genus" reg="Elates">E.</tp:taxon-name-part> <tp:taxon-name-part taxon-name-part-type="species" reg="ransonnettii">ransonnettii</tp:taxon-name-part></tp:taxon-name></italic> (<bold>F–J</bold>). Numbers without asterisks reflect characters of <italic><tp:taxon-name><tp:taxon-name-part taxon-name-part-type="genus" reg="Elates">E.</tp:taxon-name-part> <tp:taxon-name-part taxon-name-part-type="species" reg="saranganiensis">saranganiensis</tp:taxon-name-part></tp:taxon-name></italic> sp. nov. and with asterisks reflect characters of <italic><tp:taxon-name><tp:taxon-name-part taxon-name-part-type="genus" reg="Elates">E.</tp:taxon-name-part> <tp:taxon-name-part taxon-name-part-type="species" reg="ransonnettii">ransonnettii</tp:taxon-name-part></tp:taxon-name></italic>; <bold>A</bold>, <bold>F</bold>. Head in dorsal view. Characters: (1) larger eye and (1*) smaller eye; <bold>B, G</bold>. Body in ventral view. Characters: (2) dark ventral abdominal coloration and (2*) light ventral abdominal coloration; <bold>C, H</bold>. Alizarin-stained lateral-line scales in lateral view autofluorescing under Royal Blue LED light (see Materials and methods). Characters: (5) two lateral-line-scale pores and (5*) one lateral-line-scale pore; <bold>D, I</bold>. Vomer in ventral view imaged using <abbrev xmlns:xlink="http://www.w3.org/1999/xlink" xlink:title="microcomputed tomography" xlink:type="simple">µCT</abbrev>-scanned specimens. Characters: (6) two broad lateral vomerine tooth patches and (6*) two narrow vomerine tooth patches, (7) medial vomerine tooth patch and (7*) no medial vomerine tooth patch; <bold>E, J</bold>. Caudal fins with elongate upper lobes in lateral view. Characters: (8) no filamentous ray extends from upper caudal fin lobe and (8*) filamentous ray extends from upper caudal fin lobe. <bold>A, B, D</bold>. <named-content xmlns:xlink="http://www.w3.org/1999/xlink" content-type="dwc:institutional_code" xlink:title="Smithsonian Institution, National Museum of Natural History" xlink:href="https://scientific-collections.gbif.org/institution/586ee56e-b0fe-4dff-b7f9-aeb104f3308a" xlink:type="simple">USNM</named-content> 408876 124.2 mm <abbrev xmlns:xlink="http://www.w3.org/1999/xlink" xlink:title="standard length" xlink:type="simple">SL</abbrev>; <bold>C</bold>. <abbrev xmlns:xlink="http://www.w3.org/1999/xlink" content-type="institution" xlink:title="University of the Philippines Mindanao, Davao City, Philippines" xlink:type="simple">UPMIN</abbrev> FDP_SGES_2208_090, 151.4 mm <abbrev xmlns:xlink="http://www.w3.org/1999/xlink" xlink:title="standard length" xlink:type="simple">SL</abbrev>; <bold>E</bold>. <abbrev xmlns:xlink="http://www.w3.org/1999/xlink" content-type="institution" xlink:title="University of the Philippines Mindanao, Davao City, Philippines" xlink:type="simple">UPMIN</abbrev> FDP_SGES_2208_089, 197.4 mm <abbrev xmlns:xlink="http://www.w3.org/1999/xlink" xlink:title="standard length" xlink:type="simple">SL</abbrev>; <bold>F–H</bold>. <named-content xmlns:xlink="http://www.w3.org/1999/xlink" content-type="dwc:institutional_code" xlink:title="Smithsonian Institution, National Museum of Natural History" xlink:href="https://scientific-collections.gbif.org/institution/586ee56e-b0fe-4dff-b7f9-aeb104f3308a" xlink:type="simple">USNM</named-content> 424737, 138.0 mm <abbrev xmlns:xlink="http://www.w3.org/1999/xlink" xlink:title="standard length" xlink:type="simple">SL</abbrev>; <bold>I</bold>, <bold>J</bold>. <named-content xmlns:xlink="http://www.w3.org/1999/xlink" content-type="dwc:institutional_code" xlink:title="Smithsonian Institution, National Museum of Natural History" xlink:href="https://scientific-collections.gbif.org/institution/586ee56e-b0fe-4dff-b7f9-aeb104f3308a" xlink:type="simple">USNM</named-content> 437616, 137.0 mm <abbrev xmlns:xlink="http://www.w3.org/1999/xlink" xlink:title="standard length" xlink:type="simple">SL</abbrev>.</p></caption><graphic xmlns:xlink="http://www.w3.org/1999/xlink" xlink:href="zookeys-1281-001_article-181028__-g002.jpg" id="oo_1665262.jpg" position="float" orientation="portrait" xlink:type="simple"><uri content-type="original_file" xlink:type="simple">https://binary.pensoft.net/fig/1665262</uri></graphic></fig><fig id="F3" position="float" orientation="portrait"><object-id xmlns:xlink="http://www.w3.org/1999/xlink" content-type="doi" xlink:type="simple">10.3897/zookeys.1281.181028.figure3</object-id><object-id xmlns:xlink="http://www.w3.org/1999/xlink" content-type="arpha" xlink:type="simple">746DF6BB-11C3-5A07-8B58-7052AE4F129E</object-id><label>Figure 3.</label><caption><p>New data on anatomical characters referenced by <xref ref-type="bibr" rid="B20">Imamura (1996)</xref>. <italic><tp:taxon-name><tp:taxon-name-part taxon-name-part-type="genus" reg="Elates">Elates</tp:taxon-name-part> <tp:taxon-name-part taxon-name-part-type="species" reg="saranganiensis">saranganiensis</tp:taxon-name-part></tp:taxon-name></italic> sp. nov. (<bold>A–D</bold>) and <italic><tp:taxon-name><tp:taxon-name-part taxon-name-part-type="genus" reg="Elates">E.</tp:taxon-name-part> <tp:taxon-name-part taxon-name-part-type="species" reg="ransonnettii">ransonnettii</tp:taxon-name-part></tp:taxon-name></italic> (<bold>E–H</bold>); <bold>A, E</bold>. Head in lateral view imaged using <abbrev xmlns:xlink="http://www.w3.org/1999/xlink" xlink:title="microcomputed tomography" xlink:type="simple">µCT</abbrev>-scanned specimens. Characters: (1) sensory tubes on cheek; <bold>B</bold>, <bold>F</bold>. Skull in a dorsolateral view imaged using <abbrev xmlns:xlink="http://www.w3.org/1999/xlink" xlink:title="microcomputed tomography" xlink:type="simple">µCT</abbrev>-scanned specimens with arrows indicating externally visible spines. Characters: (2) preocular spine, (3) supraorbital spines, (4) postocular spine absent and (4*) postocular spine present on extrascapular, (5) two suborbital spines and (5*) three suborbital spines, and (6) preopercular spine. Note that we observed variable presence, position, and sizes of these spines between specimens of the same species but spines highlighted represent the typical condition of these species; <bold>C, G</bold>. Spinous dorsal fin supports and anterior vertebrae in lateral view imaged using <abbrev xmlns:xlink="http://www.w3.org/1999/xlink" xlink:title="microcomputed tomography" xlink:type="simple">µCT</abbrev>-scanned specimens. Characters: (7) anterior most pterygiophore with dorsal-fin spine absent; <bold>D, H</bold>. Caudal skeleton in lateral view imaged using <abbrev xmlns:xlink="http://www.w3.org/1999/xlink" xlink:title="microcomputed tomography" xlink:type="simple">µCT</abbrev>-scanned specimens. Characters: (8) third preural centrum not fused with hemal spine and (8*) third preural centrum fused with hemal spine. <bold>A</bold>. <abbrev xmlns:xlink="http://www.w3.org/1999/xlink" content-type="institution" xlink:title="University of the Philippines Mindanao, Davao City, Philippines" xlink:type="simple">UPMIN</abbrev> FDP_SGES_2208_090, 151.4 mm <abbrev xmlns:xlink="http://www.w3.org/1999/xlink" xlink:title="standard length" xlink:type="simple">SL</abbrev>; <bold>B–D</bold>. <named-content xmlns:xlink="http://www.w3.org/1999/xlink" content-type="dwc:institutional_code" xlink:title="Smithsonian Institution, National Museum of Natural History" xlink:href="https://scientific-collections.gbif.org/institution/586ee56e-b0fe-4dff-b7f9-aeb104f3308a" xlink:type="simple">USNM</named-content> 408876, 124.2 mm <abbrev xmlns:xlink="http://www.w3.org/1999/xlink" xlink:title="standard length" xlink:type="simple">SL</abbrev>; <bold>E</bold>. <named-content xmlns:xlink="http://www.w3.org/1999/xlink" content-type="dwc:institutional_code" xlink:title="Smithsonian Institution, National Museum of Natural History" xlink:href="https://scientific-collections.gbif.org/institution/586ee56e-b0fe-4dff-b7f9-aeb104f3308a" xlink:type="simple">USNM</named-content> 477242, 156.0 mm <abbrev xmlns:xlink="http://www.w3.org/1999/xlink" xlink:title="standard length" xlink:type="simple">SL</abbrev>; <bold>F–H</bold>. <named-content xmlns:xlink="http://www.w3.org/1999/xlink" content-type="dwc:institutional_code" xlink:title="Smithsonian Institution, National Museum of Natural History" xlink:href="https://scientific-collections.gbif.org/institution/586ee56e-b0fe-4dff-b7f9-aeb104f3308a" xlink:type="simple">USNM</named-content> 437616, 137.0 mm <abbrev xmlns:xlink="http://www.w3.org/1999/xlink" xlink:title="standard length" xlink:type="simple">SL</abbrev>.</p></caption><graphic xmlns:xlink="http://www.w3.org/1999/xlink" xlink:href="zookeys-1281-001_article-181028__-g003.jpg" id="oo_1665263.jpg" position="float" orientation="portrait" xlink:type="simple"><uri content-type="original_file" xlink:type="simple">https://binary.pensoft.net/fig/1665263</uri></graphic></fig><table-wrap id="T3" position="float" orientation="portrait"><label>Table 3.</label><caption><p>Counts and measurements of type specimens for <italic><tp:taxon-name><tp:taxon-name-part taxon-name-part-type="genus" reg="Elates">Elates</tp:taxon-name-part> <tp:taxon-name-part taxon-name-part-type="species" reg="saranganiensis">saranganiensis</tp:taxon-name-part></tp:taxon-name></italic> sp. nov. with <italic><tp:taxon-name><tp:taxon-name-part taxon-name-part-type="genus" reg="Elates">E.</tp:taxon-name-part> <tp:taxon-name-part taxon-name-part-type="species" reg="ransonnettii">ransonnettii</tp:taxon-name-part></tp:taxon-name></italic> for comparison. Modes of meristic characters presented in parentheses where applicable.</p></caption><table><tbody><tr><th rowspan="1" colspan="1">Character</th><th rowspan="1" colspan="1">Holotype</th><th rowspan="1" colspan="1">Paratypes, <italic>n</italic> = 3</th><th rowspan="1" colspan="1">Non types, <italic>n</italic> = 14</th><th rowspan="1" colspan="1"><italic><tp:taxon-name><tp:taxon-name-part taxon-name-part-type="genus" reg="Elates">E.</tp:taxon-name-part> <tp:taxon-name-part taxon-name-part-type="species" reg="ransonnettii">ransonnettii</tp:taxon-name-part></tp:taxon-name>, n</italic> = 23</th></tr><tr><td rowspan="1" colspan="1">Standard length (<abbrev xmlns:xlink="http://www.w3.org/1999/xlink" xlink:title="standard length" xlink:type="simple">SL</abbrev>) (mm)</td><td rowspan="1" colspan="1">151.4</td><td rowspan="1" colspan="1">124.2–197.4</td><td rowspan="1" colspan="1">178.3–259.4</td><td rowspan="1" colspan="1">84.0–157.7</td></tr><tr><td rowspan="1" colspan="1">Total length</td><td rowspan="1" colspan="1">172</td><td rowspan="1" colspan="1">142–223.8</td><td rowspan="1" colspan="1">203.4–294.7</td><td rowspan="1" colspan="1">96.0–181</td></tr><tr><td rowspan="1" colspan="1">First dorsal-fin spines</td><td rowspan="1" colspan="1">I, VI</td><td rowspan="1" colspan="1">I, VI</td><td rowspan="1" colspan="1">I, VI</td><td rowspan="1" colspan="1">I, V–I, VI (I, V)</td></tr><tr><td rowspan="1" colspan="1">Second dorsal-fin rays</td><td rowspan="1" colspan="1">13</td><td rowspan="1" colspan="1">13</td><td rowspan="1" colspan="1">13</td><td rowspan="1" colspan="1">13</td></tr><tr><td rowspan="1" colspan="1">Anal-fin rays</td><td rowspan="1" colspan="1">13</td><td rowspan="1" colspan="1">13</td><td rowspan="1" colspan="1">13</td><td rowspan="1" colspan="1">13</td></tr><tr><td rowspan="1" colspan="1">Pectoral-fin rays</td><td rowspan="1" colspan="1">17</td><td rowspan="1" colspan="1">17–18 (17)</td><td rowspan="1" colspan="1">17–18 (18)</td><td rowspan="1" colspan="1">16–20 (17)</td></tr><tr><td rowspan="1" colspan="1">Pelvic-fin rays</td><td rowspan="1" colspan="1">I, 5</td><td rowspan="1" colspan="1">I, 5</td><td rowspan="1" colspan="1">I, 5</td><td rowspan="1" colspan="1">I, 5</td></tr><tr><td rowspan="1" colspan="1">Principal caudal-fin rays</td><td rowspan="1" colspan="1">15</td><td rowspan="1" colspan="1">15</td><td rowspan="1" colspan="1">15</td><td rowspan="1" colspan="1">14–16 (15)</td></tr><tr><td rowspan="1" colspan="1">Pored scales in lateral line</td><td rowspan="1" colspan="1">86</td><td rowspan="1" colspan="1">87–92</td><td rowspan="1" colspan="1">80–93</td><td rowspan="1" colspan="1">84–97 (93)</td></tr><tr><td rowspan="1" colspan="1">Longitudinal scale rows</td><td rowspan="1" colspan="1">96</td><td rowspan="1" colspan="1">90–106</td><td rowspan="1" colspan="1">90–106 (99)</td><td rowspan="1" colspan="1">99–117 (110)</td></tr><tr><td rowspan="1" colspan="1">Scales above lateral line</td><td rowspan="1" colspan="1">11</td><td rowspan="1" colspan="1">10–12</td><td rowspan="1" colspan="1">10–12 (11)</td><td rowspan="1" colspan="1">6–8 (6)</td></tr><tr><td rowspan="1" colspan="1">Gill rakers (upper + lower limbs)</td><td rowspan="1" colspan="1">6 + 14</td><td rowspan="1" colspan="1">6 + 14–6 + 15 (6 + 14)</td><td rowspan="1" colspan="1">6 + 14</td><td rowspan="1" colspan="1">6 + 14–6 + 15 (6 + 14)</td></tr><tr><td rowspan="1" colspan="1">Head length (% <abbrev xmlns:xlink="http://www.w3.org/1999/xlink" xlink:title="standard length" xlink:type="simple">SL</abbrev>)</td><td rowspan="1" colspan="1">34.8</td><td rowspan="1" colspan="1">32.2–35.3</td><td rowspan="1" colspan="1">30.6–34.0</td><td rowspan="1" colspan="1">27.8–35.8</td></tr><tr><td rowspan="1" colspan="1">Pre-dorsal length (% <abbrev xmlns:xlink="http://www.w3.org/1999/xlink" xlink:title="standard length" xlink:type="simple">SL</abbrev>)</td><td rowspan="1" colspan="1">36.6</td><td rowspan="1" colspan="1">35.5–37.4</td><td rowspan="1" colspan="1">33.0–36.3</td><td rowspan="1" colspan="1">30.6–36.5</td></tr><tr><td rowspan="1" colspan="1">First dorsal-fin base length (% <abbrev xmlns:xlink="http://www.w3.org/1999/xlink" xlink:title="standard length" xlink:type="simple">SL</abbrev>)</td><td rowspan="1" colspan="1">16.6</td><td rowspan="1" colspan="1">11.4–16.6</td><td rowspan="1" colspan="1">13.4–16.1</td><td rowspan="1" colspan="1">10.0–15.3</td></tr><tr><td rowspan="1" colspan="1">Second dorsal-fin base length (% <abbrev xmlns:xlink="http://www.w3.org/1999/xlink" xlink:title="standard length" xlink:type="simple">SL</abbrev>)</td><td rowspan="1" colspan="1">35.2</td><td rowspan="1" colspan="1">34.7–36.1</td><td rowspan="1" colspan="1">29.7–35.0</td><td rowspan="1" colspan="1">31.7–41.1</td></tr><tr><td rowspan="1" colspan="1">Anal-fin base length (% <abbrev xmlns:xlink="http://www.w3.org/1999/xlink" xlink:title="standard length" xlink:type="simple">SL</abbrev>)</td><td rowspan="1" colspan="1">36.4</td><td rowspan="1" colspan="1">35.0–38.2</td><td rowspan="1" colspan="1">31.0–36.2</td><td rowspan="1" colspan="1">39.0–46.3</td></tr><tr><td rowspan="1" colspan="1">Caudal peduncle length (% <abbrev xmlns:xlink="http://www.w3.org/1999/xlink" xlink:title="standard length" xlink:type="simple">SL</abbrev>)</td><td rowspan="1" colspan="1">6.8</td><td rowspan="1" colspan="1">8.0–8.7</td><td rowspan="1" colspan="1">8.9–10.5</td><td rowspan="1" colspan="1">7.4–11.9</td></tr><tr><td rowspan="1" colspan="1">Caudal peduncle depth (% <abbrev xmlns:xlink="http://www.w3.org/1999/xlink" xlink:title="standard length" xlink:type="simple">SL</abbrev>)</td><td rowspan="1" colspan="1">2.8</td><td rowspan="1" colspan="1">2.6–2.7</td><td rowspan="1" colspan="1">2.3–3.0</td><td rowspan="1" colspan="1">2.7–3.9</td></tr><tr><td rowspan="1" colspan="1">Pectoral fin length (% <abbrev xmlns:xlink="http://www.w3.org/1999/xlink" xlink:title="standard length" xlink:type="simple">SL</abbrev>)</td><td rowspan="1" colspan="1">15.2</td><td rowspan="1" colspan="1">14.2–16.4</td><td rowspan="1" colspan="1">15.2–17.8</td><td rowspan="1" colspan="1">12.3–19.4</td></tr><tr><td rowspan="1" colspan="1">Pelvic fin length (% <abbrev xmlns:xlink="http://www.w3.org/1999/xlink" xlink:title="standard length" xlink:type="simple">SL</abbrev>)</td><td rowspan="1" colspan="1">16.1</td><td rowspan="1" colspan="1">14.9–17.3</td><td rowspan="1" colspan="1">14.3–17.5</td><td rowspan="1" colspan="1">13.4–19.5</td></tr><tr><td rowspan="1" colspan="1">Caudal fin length (% <abbrev xmlns:xlink="http://www.w3.org/1999/xlink" xlink:title="standard length" xlink:type="simple">SL</abbrev>)</td><td rowspan="1" colspan="1">13.6</td><td rowspan="1" colspan="1">12.6–13.6</td><td rowspan="1" colspan="1">10.4–14.7</td><td rowspan="1" colspan="1">14.4–21.5</td></tr><tr><td rowspan="1" colspan="1">First dorsal-fin spine length (% <abbrev xmlns:xlink="http://www.w3.org/1999/xlink" xlink:title="standard length" xlink:type="simple">SL</abbrev>)</td><td rowspan="1" colspan="1">0.9</td><td rowspan="1" colspan="1">0.8–1.0</td><td rowspan="1" colspan="1">0.7–1.1</td><td rowspan="1" colspan="1">0.5–2.0</td></tr><tr><td rowspan="1" colspan="1">Second dorsal-fin spine length (% <abbrev xmlns:xlink="http://www.w3.org/1999/xlink" xlink:title="standard length" xlink:type="simple">SL</abbrev>)</td><td rowspan="1" colspan="1">14.6</td><td rowspan="1" colspan="1">12.5–14.1</td><td rowspan="1" colspan="1">11.6–14.1</td><td rowspan="1" colspan="1">10.9–15.5</td></tr><tr><td rowspan="1" colspan="1">First dorsal-fin ray length (% <abbrev xmlns:xlink="http://www.w3.org/1999/xlink" xlink:title="standard length" xlink:type="simple">SL</abbrev>)</td><td rowspan="1" colspan="1">14.1</td><td rowspan="1" colspan="1">12.8–13.5</td><td rowspan="1" colspan="1">7.6–10.8</td><td rowspan="1" colspan="1">10.5–14.8</td></tr><tr><td rowspan="1" colspan="1">First anal-fin ray length (% <abbrev xmlns:xlink="http://www.w3.org/1999/xlink" xlink:title="standard length" xlink:type="simple">SL</abbrev>)</td><td rowspan="1" colspan="1">9.3</td><td rowspan="1" colspan="1">8.2–11.3</td><td rowspan="1" colspan="1">6.6–9.0</td><td rowspan="1" colspan="1">7.2–12.2</td></tr><tr><td rowspan="1" colspan="1">Snout length (% HL)</td><td rowspan="1" colspan="1">37.7</td><td rowspan="1" colspan="1">32.75–37.0</td><td rowspan="1" colspan="1">38.8–42.7</td><td rowspan="1" colspan="1">37.6–43.8</td></tr><tr><td rowspan="1" colspan="1">Orbit diameter (% HL)</td><td rowspan="1" colspan="1">23.2</td><td rowspan="1" colspan="1">21.2–24.8</td><td rowspan="1" colspan="1">18.5–26.3</td><td rowspan="1" colspan="1">15.8–20.7</td></tr><tr><td rowspan="1" colspan="1">Preopercular spine length (% HL)</td><td rowspan="1" colspan="1">22.2</td><td rowspan="1" colspan="1">18.1–21.1</td><td rowspan="1" colspan="1">19.8–24.4</td><td rowspan="1" colspan="1">18.9–26.1</td></tr><tr><td rowspan="1" colspan="1">Upper jaw length (% HL)</td><td rowspan="1" colspan="1">32.1</td><td rowspan="1" colspan="1">30.3–35.3</td><td rowspan="1" colspan="1">33.1–35.8</td><td rowspan="1" colspan="1">27.9–37.3</td></tr><tr><td rowspan="1" colspan="1">Lower jaw length (% HL)</td><td rowspan="1" colspan="1">28.5</td><td rowspan="1" colspan="1">29.5–33.2</td><td rowspan="1" colspan="1">27.3–34.4</td><td rowspan="1" colspan="1">34.8–42.7</td></tr><tr><td rowspan="1" colspan="1">Interorbital width (% HL)</td><td rowspan="1" colspan="1">3.6</td><td rowspan="1" colspan="1">2.0–3.9</td><td rowspan="1" colspan="1">2.5–4.1</td><td rowspan="1" colspan="1">2.9–5.2</td></tr><tr><td rowspan="1" colspan="1">Postorbital length (% HL)</td><td rowspan="1" colspan="1">40.0</td><td rowspan="1" colspan="1">38.5–40.3</td><td rowspan="1" colspan="1">41.0–45.7</td><td rowspan="1" colspan="1">39.3–46.8</td></tr><tr><td rowspan="1" colspan="1">Suborbital width (% HL)</td><td rowspan="1" colspan="1">3.7</td><td rowspan="1" colspan="1">2.8–4.5</td><td rowspan="1" colspan="1">4.6–6.6</td><td rowspan="1" colspan="1">4.3–7.5</td></tr></tbody></table></table-wrap></tp:treatment-sec><ref-list><ref id="B24"><mixed-citation xmlns:xlink="http://www.w3.org/1999/xlink" xlink:type="simple">Jordan DS, Seale A (1907) Fishes of the islands of Luzon and Panay. Bulletin of the U.S. Bureau of Fisheries 26 (Doc. 606) (for 1906), 39. <ext-link xlink:href="10.5962/bhl.title.11826" ext-link-type="doi" xlink:type="simple">https://doi.org/10.5962/bhl.title.11826</ext-link></mixed-citation></ref><ref id="B20"><mixed-citation xmlns:xlink="http://www.w3.org/1999/xlink" xlink:type="simple">Imamura H (1996) Phylogeny of the family <tp:taxon-name><tp:taxon-name-part taxon-name-part-type="family">Platycephalidae</tp:taxon-name-part></tp:taxon-name> and related taxa (<tp:taxon-name><tp:taxon-name-part taxon-name-part-type="class">Pisces</tp:taxon-name-part></tp:taxon-name>: <tp:taxon-name><tp:taxon-name-part taxon-name-part-type="order">Scorpaeniformes</tp:taxon-name-part></tp:taxon-name>). Species Diversity 1: 123–233. <ext-link xlink:href="10.12782/specdiv.1.123" ext-link-type="doi" xlink:type="simple">https://doi.org/10.12782/specdiv.1.123</ext-link></mixed-citation></ref><ref id="B28"><mixed-citation xmlns:xlink="http://www.w3.org/1999/xlink" xlink:type="simple">Knapp LW (1999) Family <tp:taxon-name><tp:taxon-name-part taxon-name-part-type="family">Platycephalidae</tp:taxon-name-part></tp:taxon-name>. In: Carpenter KE, Niem VH (Eds) The Living Marine Resources of the Western central Pacific, Vol. 4. Food and Agriculture Organization of the United Nations, Rome, 2385–2421.</mixed-citation></ref></ref-list></tp:taxon-treatment>
