# Supplementary material for: Revised diagnosis of the flathead genus Elates (Teleostei, Platycephalidae) and description of a new species collected from a fish market near Sarangani Bay, Philippines
Source: Zookeys. 2026 Jun 1;1281:1–19. doi: 10.3897/zookeys.1281.181028 (PMC13247622; doi:10.3897/zookeys.1281.181028)
Supplement: XML Treatment for Elates saranganiensis [file zookeys.1281.181028-treatment3.xml]

<!DOCTYPE tp:taxon-treatment
  PUBLIC "-//TaxonX//DTD Taxonomic Treatment Publishing DTD v0 20100105//EN" "tax-treatment-NSO.dtd">
<tp:taxon-treatment xmlns:tp="http://www.plazi.org/taxpub"><tp:treatment-meta><kwd-group><label>Taxon classification</label><kwd>
              <named-content content-type="kingdom">Animalia</named-content>
            </kwd><kwd>
              <named-content content-type="order">Scorpaeniformes</named-content>
            </kwd><kwd>
              <named-content content-type="family">Platycephalidae</named-content>
            </kwd></kwd-group><mixed-citation publication-type="journal"><person-group><name><surname>Rose</surname><given-names>Ned S.</given-names></name><name><surname>Fortaleza</surname><given-names>Maybelle A.</given-names></name><name><surname>Cabasan</surname><given-names>Joey P.</given-names></name><name><surname>Labrador</surname><given-names>Kevin L.</given-names></name><name><surname>Lanutan</surname><given-names>Joemarie J.</given-names></name><name><surname>Nañola Jr.</surname><given-names>Cleto L.</given-names></name><name><surname>Girard</surname><given-names>Matthew G.</given-names></name><name><surname>Bemis</surname><given-names>Katherine E.</given-names></name></person-group><article-title>Revised diagnosis of the flathead genus <italic><tp:taxon-name><tp:taxon-name-part taxon-name-part-type="genus" reg="Elates">Elates</tp:taxon-name-part></tp:taxon-name></italic> (<tp:taxon-name><tp:taxon-name-part taxon-name-part-type="class" reg="Teleostei">Teleostei</tp:taxon-name-part></tp:taxon-name>, <tp:taxon-name><tp:taxon-name-part taxon-name-part-type="family" reg="Platycephalidae">Platycephalidae</tp:taxon-name-part></tp:taxon-name>) and description of a new species collected from a fish market near Sarangani Bay, Philippines</article-title><source>Zookeys</source><day>01</day><month>06</month><year>2026</year><volume>1281</volume><fpage>1</fpage><lpage>19</lpage><pub-id pub-id-type="doi">10.3897/zookeys.1281.181028</pub-id></mixed-citation></tp:treatment-meta><tp:nomenclature><tp:taxon-name><object-id xmlns:xlink="http://www.w3.org/1999/xlink" content-type="arpha" xlink:type="simple">BD9FDF8D-E419-5B5C-86E5-B5DA3D55FE10</object-id>
                		<tp:taxon-name-part taxon-name-part-type="genus" reg="Elates">Elates</tp:taxon-name-part> <tp:taxon-name-part taxon-name-part-type="species" reg="saranganiensis">saranganiensis</tp:taxon-name-part>
                	
                		<object-id xmlns:xlink="http://www.w3.org/1999/xlink" content-type="zoobank" xlink:type="simple">https://zoobank.org/28BCF1FD-C82E-4883-9E0D-EBD103002CC6</object-id>
                	</tp:taxon-name><tp:taxon-status xmlns:xlink="http://www.w3.org/1999/xlink" xlink:type="simple">sp. nov.</tp:taxon-status></tp:nomenclature><tp:treatment-sec sec-type="English name"><title>English name.</title><p>Sarangani Flathead.</p></tp:treatment-sec><tp:treatment-sec sec-type="Tagalog name"><title>Tagalog name.</title><p>Isdang-buwaya ng Sarangani, isdambuwaya ng Sarangani.</p></tp:treatment-sec><tp:treatment-sec sec-type="Bisaya name"><title>Bisaya name.</title><p>Sunogan sa Sarangani.</p></tp:treatment-sec><tp:treatment-sec sec-type="Type materials"><title>Type materials.</title><p>All type and non-type specimens were purchased from General Santos Public Market, General Santos City, South Cotabato, Philippines (<named-content xmlns:xlink="http://www.w3.org/1999/xlink" content-type="dwc:verbatimCoordinates" xlink:type="simple">6.108°N, 125.179°E</named-content>). The capture locality, as reported by vendors, is included when available.</p><p><bold><italic>Holotype</italic></bold>. University of the Philippines Mindanao (<abbrev xmlns:xlink="http://www.w3.org/1999/xlink" content-type="institution" xlink:title="University of the Philippines Mindanao, Davao City, Philippines" xlink:type="simple">UPMIN</abbrev>) FDP_SGES_2208_090 (Figs <xref ref-type="fig" rid="F1">1</xref>, <xref ref-type="fig" rid="F2">2</xref>, <xref ref-type="fig" rid="F3">3</xref>, <xref ref-type="fig" rid="F4">4</xref>, <xref ref-type="fig" rid="F5">5</xref>, Tables <xref ref-type="table" rid="T2">2</xref>, <xref ref-type="table" rid="T3">3</xref>), 154.1 mm <abbrev xmlns:xlink="http://www.w3.org/1999/xlink" xlink:title="standard length" xlink:type="simple">SL</abbrev>; purchased 2 Aug. 2022; MA Fortaleza, JJ Lanutan leg. <bold><italic>Paratypes</italic></bold>. <named-content xmlns:xlink="http://www.w3.org/1999/xlink" content-type="dwc:institutional_code" xlink:title="Smithsonian Institution, National Museum of Natural History" xlink:href="https://scientific-collections.gbif.org/institution/586ee56e-b0fe-4dff-b7f9-aeb104f3308a" xlink:type="simple">USNM</named-content> 408876 (Figs <xref ref-type="fig" rid="F1">1</xref>, <xref ref-type="fig" rid="F2">2</xref>, <xref ref-type="fig" rid="F3">3</xref>, <xref ref-type="fig" rid="F4">4</xref>, <xref ref-type="fig" rid="F5">5</xref>, Tables <xref ref-type="table" rid="T2">2</xref>, <xref ref-type="table" rid="T3">3</xref>), 124.2 mm <abbrev xmlns:xlink="http://www.w3.org/1999/xlink" xlink:title="standard length" xlink:type="simple">SL</abbrev>; purchased 21 May 2012; vendors reported collection from the vicinity of Glan; Sarangani, MA Fortaleza, JJ Lanutan leg. • <abbrev xmlns:xlink="http://www.w3.org/1999/xlink" content-type="institution" xlink:title="University of the Philippines Mindanao, Davao City, Philippines" xlink:type="simple">UPMIN</abbrev> FDP_SGES_2208_088 (Figs <xref ref-type="fig" rid="F3">3</xref>, <xref ref-type="fig" rid="F4">4</xref>, <xref ref-type="fig" rid="F5">5</xref>, Tables <xref ref-type="table" rid="T1">1</xref>, <xref ref-type="table" rid="T2">2</xref>); 180.0 mm <abbrev xmlns:xlink="http://www.w3.org/1999/xlink" xlink:title="standard length" xlink:type="simple">SL</abbrev>; purchased 2 Aug. 2022; MA Fortaleza, JJ Lanutan leg. • <abbrev xmlns:xlink="http://www.w3.org/1999/xlink" content-type="institution" xlink:title="University of the Philippines Mindanao, Davao City, Philippines" xlink:type="simple">UPMIN</abbrev> FDP_SGES_2208_089 (Figs <xref ref-type="fig" rid="F3">3</xref>, <xref ref-type="fig" rid="F4">4</xref>, <xref ref-type="fig" rid="F5">5</xref>, Tables <xref ref-type="table" rid="T2">2</xref>, <xref ref-type="table" rid="T3">3</xref>); 197.4 mm <abbrev xmlns:xlink="http://www.w3.org/1999/xlink" xlink:title="standard length" xlink:type="simple">SL</abbrev>; purchased 2 Aug. 2022; MA Fortaleza, JJ Lanutan leg.</p><fig id="F4" position="float" orientation="portrait"><object-id xmlns:xlink="http://www.w3.org/1999/xlink" content-type="doi" xlink:type="simple">10.3897/zookeys.1281.181028.figure4</object-id><object-id xmlns:xlink="http://www.w3.org/1999/xlink" content-type="arpha" xlink:type="simple">C1CCEDF1-3443-536F-8757-B4E0DEEB7543</object-id><label>Figure 4.</label><caption><p>Distribution of the genus <italic><tp:taxon-name><tp:taxon-name-part taxon-name-part-type="genus" reg="Elates">Elates</tp:taxon-name-part></tp:taxon-name></italic> in the Philippines. All specimens of <italic><tp:taxon-name><tp:taxon-name-part taxon-name-part-type="genus" reg="Elates">E.</tp:taxon-name-part> <tp:taxon-name-part taxon-name-part-type="species" reg="saranganiensis">saranganiensis</tp:taxon-name-part></tp:taxon-name></italic> sp. nov. are represented by the purple square over the General Santos Public Market. Localities for <named-content xmlns:xlink="http://www.w3.org/1999/xlink" content-type="dwc:institutional_code" xlink:title="Smithsonian Institution, National Museum of Natural History" xlink:href="https://scientific-collections.gbif.org/institution/586ee56e-b0fe-4dff-b7f9-aeb104f3308a" xlink:type="simple">USNM</named-content> specimens of <italic><tp:taxon-name><tp:taxon-name-part taxon-name-part-type="genus" reg="Elates">E.</tp:taxon-name-part> <tp:taxon-name-part taxon-name-part-type="species" reg="ransonnettii">ransonnettii</tp:taxon-name-part></tp:taxon-name></italic> are represented by black circles.</p></caption><graphic xmlns:xlink="http://www.w3.org/1999/xlink" xlink:href="zookeys-1281-001_article-181028__-g004.jpg" id="oo_1665264.jpg" position="float" orientation="portrait" xlink:type="simple"><uri content-type="original_file" xlink:type="simple">https://binary.pensoft.net/fig/1665264</uri></graphic></fig><fig id="F5" position="float" orientation="portrait"><object-id xmlns:xlink="http://www.w3.org/1999/xlink" content-type="doi" xlink:type="simple">10.3897/zookeys.1281.181028.figure5</object-id><object-id xmlns:xlink="http://www.w3.org/1999/xlink" content-type="arpha" xlink:type="simple">57E24940-FF22-5BCD-AA04-0AEDB89F58AE</object-id><label>Figure 5.</label><caption><p>Phylogenetic relationships of <italic><tp:taxon-name><tp:taxon-name-part taxon-name-part-type="genus" reg="Elates">Elates</tp:taxon-name-part></tp:taxon-name></italic> and other members of <tp:taxon-name><tp:taxon-name-part taxon-name-part-type="family" reg="Platycephalidae">Platycephalidae</tp:taxon-name-part></tp:taxon-name> based on the barcode region of cytochrome c oxidase subunit I. GenBank numbers listed after taxon except for <italic><tp:taxon-name><tp:taxon-name-part taxon-name-part-type="genus" reg="Hoplichthys">Hoplichthys</tp:taxon-name-part> <tp:taxon-name-part taxon-name-part-type="species" reg="haswelli">haswelli</tp:taxon-name-part></tp:taxon-name></italic> and <italic><tp:taxon-name><tp:taxon-name-part taxon-name-part-type="genus" reg="Platycephalus">Platycephalus</tp:taxon-name-part> <tp:taxon-name-part taxon-name-part-type="species" reg="indicus">indicus</tp:taxon-name-part></tp:taxon-name></italic>, as they are only represented by a BOLD identifier. “*” indicates type material. Bootstrap values based on 500 standard replicates, values &lt; 50% not shown.</p></caption><graphic xmlns:xlink="http://www.w3.org/1999/xlink" xlink:href="zookeys-1281-001_article-181028__-g005.jpg" id="oo_1665265.jpg" position="float" orientation="portrait" xlink:type="simple"><uri content-type="original_file" xlink:type="simple">https://binary.pensoft.net/fig/1665265</uri></graphic></fig></tp:treatment-sec><tp:treatment-sec sec-type="Non-type material"><title>Non-type material.</title><p>Vendors reported collection from the vicinity of Buayan, General Santos City. <abbrev xmlns:xlink="http://www.w3.org/1999/xlink" content-type="institution" xlink:title="University of the Philippines Mindanao, Davao City, Philippines" xlink:type="simple">UPMIN</abbrev> FDP_SGES_2407_80A to <abbrev xmlns:xlink="http://www.w3.org/1999/xlink" content-type="institution" xlink:title="University of the Philippines Mindanao, Davao City, Philippines" xlink:type="simple">UPMIN</abbrev> FDP_SGES_2407_80M (Tables <xref ref-type="table" rid="T2">2</xref>, <xref ref-type="table" rid="T3">3</xref>); 13 specimens, 180.4–259.4 mm <abbrev xmlns:xlink="http://www.w3.org/1999/xlink" xlink:title="standard length" xlink:type="simple">SL</abbrev>; purchased 22 July 2024; MA Fortaleza, JP Cabasan, JJ Lanutan, JAP Oño leg. • <abbrev xmlns:xlink="http://www.w3.org/1999/xlink" content-type="institution" xlink:title="University of the Philippines Mindanao, Davao City, Philippines" xlink:type="simple">UPMIN</abbrev> FDP_SGES_2112_020A; purchased 12 Aug. 2021, 178.3 mm <abbrev xmlns:xlink="http://www.w3.org/1999/xlink" xlink:title="standard length" xlink:type="simple">SL</abbrev>; CL Nañola, MA Fortaleza, JJ Lanutan, KL Labrador leg.</p></tp:treatment-sec><tp:treatment-sec sec-type="Synonymy"><title>Synonymy.</title><p><italic><tp:taxon-name><tp:taxon-name-part taxon-name-part-type="genus" reg="Elates">Elates</tp:taxon-name-part> <tp:taxon-name-part taxon-name-part-type="species" reg="ransonnettii">ransonnettii</tp:taxon-name-part></tp:taxon-name></italic> Fortaleza et al., 2025: 12 (noted <ext-link xmlns:xlink="http://www.w3.org/1999/xlink" xlink:href="http://boldsystems.org/index.php/Public_BarcodeCluster?clusteruri=BOLD:ACK4730" ext-link-type="uri" xlink:type="simple">BOLD:ACK4730</ext-link> did not cluster with existing genetic data for the species).</p></tp:treatment-sec><tp:treatment-sec sec-type="Diagnosis"><title>Diagnosis.</title><p>A species of <italic><tp:taxon-name><tp:taxon-name-part taxon-name-part-type="genus" reg="Elates">Elates</tp:taxon-name-part></tp:taxon-name></italic> with an eye-in-snout length of &lt; 1.8 (Fig. <xref ref-type="fig" rid="F2">2A</xref>; &gt; 2.1 in <italic><tp:taxon-name><tp:taxon-name-part taxon-name-part-type="genus" reg="Elates">E.</tp:taxon-name-part> <tp:taxon-name-part taxon-name-part-type="species" reg="ransonnettii">ransonnettii</tp:taxon-name-part></tp:taxon-name></italic>, Fig. <xref ref-type="fig" rid="F2">2F</xref>), lateral vomerine tooth patch broad (Fig. <xref ref-type="fig" rid="F2">2D</xref>; narrow in <italic><tp:taxon-name><tp:taxon-name-part taxon-name-part-type="genus" reg="Elates">E.</tp:taxon-name-part> <tp:taxon-name-part taxon-name-part-type="species" reg="ransonnettii">ransonnettii</tp:taxon-name-part></tp:taxon-name></italic>, Fig. <xref ref-type="fig" rid="F2">2I</xref>), medial vomerine tooth patch present (Fig. <xref ref-type="fig" rid="F2">2D</xref>; only visible in some specimens; absent in <italic><tp:taxon-name><tp:taxon-name-part taxon-name-part-type="genus" reg="Elates">E.</tp:taxon-name-part> <tp:taxon-name-part taxon-name-part-type="species" reg="ransonnettii">ransonnettii</tp:taxon-name-part></tp:taxon-name></italic>), lateral-line scales with two pores (Fig. <xref ref-type="fig" rid="F2">2C</xref>; one pore in <italic><tp:taxon-name><tp:taxon-name-part taxon-name-part-type="genus" reg="Elates">E.</tp:taxon-name-part> <tp:taxon-name-part taxon-name-part-type="species" reg="ransonnettii">ransonnettii</tp:taxon-name-part></tp:taxon-name></italic>, Fig. <xref ref-type="fig" rid="F2">2H</xref>), scale rows above the lateral line 10–12 (Fig. <xref ref-type="fig" rid="F2">2A</xref>; 6–8 in <italic><tp:taxon-name><tp:taxon-name-part taxon-name-part-type="genus" reg="Elates">E.</tp:taxon-name-part> <tp:taxon-name-part taxon-name-part-type="species" reg="ransonnettii">ransonnettii</tp:taxon-name-part></tp:taxon-name></italic>, Fig. <xref ref-type="fig" rid="F2">2F</xref>), filamentous ray on caudal fin absent (Fig. <xref ref-type="fig" rid="F2">2E</xref>; present extending from third caudal-fin ray in <italic><tp:taxon-name><tp:taxon-name-part taxon-name-part-type="genus" reg="Elates">E.</tp:taxon-name-part> <tp:taxon-name-part taxon-name-part-type="species" reg="ransonnettii">ransonnettii</tp:taxon-name-part></tp:taxon-name></italic>, although easily lost, Fig. <xref ref-type="fig" rid="F2">2J</xref>), spinous- and soft-dorsal-fin membrane transparent (Fig. <xref ref-type="fig" rid="F1">1B</xref>; spotted along spines and rays in <italic><tp:taxon-name><tp:taxon-name-part taxon-name-part-type="genus" reg="Elates">E.</tp:taxon-name-part> <tp:taxon-name-part taxon-name-part-type="species" reg="ransonnettii">ransonnettii</tp:taxon-name-part></tp:taxon-name></italic>, Fig. <xref ref-type="fig" rid="F1">1D</xref>), and peritoneum wholly dark (Fig. <xref ref-type="fig" rid="F2">2B</xref>; dorsally dark, ventrally pale in <italic><tp:taxon-name><tp:taxon-name-part taxon-name-part-type="genus" reg="Elates">E.</tp:taxon-name-part> <tp:taxon-name-part taxon-name-part-type="species" reg="ransonnettii">ransonnettii</tp:taxon-name-part></tp:taxon-name></italic>, Fig. <xref ref-type="fig" rid="F2">2G</xref>).</p></tp:treatment-sec><tp:treatment-sec sec-type="Description"><title>Description.</title><p>Counts and measurements listed in Table <xref ref-type="table" rid="T3">3</xref>. Head large, body depressed anteriorly, with elongate caudal peduncle (Fig. <xref ref-type="fig" rid="F1">1A, B</xref>). First dorsal-fin spine small, not connected to other spines by membrane. Dorsal spines II–VII connected by membrane. Pored lateral-line scales 86 (87–92 in paratypes). Entire lateral line visible when viewed laterally; only anterior half of lateral line visible dorsally (Fig. <xref ref-type="fig" rid="F1">1A, B</xref>). Stout lateral-line-scale spines absent. Body scales mostly ctenoid with some cycloid ventrally. Opercle and preopercle scaled. Sensory tubes on cheek weakly branched, two patches posterior to the lower half of eye (Fig. <xref ref-type="fig" rid="F3">3A</xref>; moderate branching in FDP_SGES_2208_089). Head spines and ridges weakly developed, preopercular spine large (condition of spines in paratypes and non-type material varied in presence, size, and position). Postocular spine absent (Fig. <xref ref-type="fig" rid="F3">3B</xref>). Eyes large, iris lappet absent, and ocular flaps absent. Many rows of small teeth on maxilla, some on the palatine. Teeth along interior edges of maxillary and lateral vomerine tooth patches elongate, posteriorly directed. Crescent-shaped lateral vomerine tooth patch bearing many rows of teeth. Small medial vomerine tooth patch bearing few teeth. Dentary containing two main rows of teeth, with stouter teeth labially, a diastema separating labial and lingual rows, and rows of smaller teeth lingually. Coronomeckelian bone absent. Anterior-most pterygiophore not bearing a dorsal-fin spine (Fig. <xref ref-type="fig" rid="F3">3C</xref>). Dorsal-fin origin posterior to head. Pectoral-fin rays extending posteriorly to middle of spinous dorsal fin. Pelvic-fin rays extending beyond posterior margin of spinous dorsal fin, not reaching anal fin. Soft dorsal and anal fins falcate, with similar origins and terminations. Third preural centrum not fused with hemal spine (Fig. <xref ref-type="fig" rid="F3">3D</xref>). Caudal fin with upper lobe more elongate than lower lobe, lateral line extending onto the median caudal rays.</p></tp:treatment-sec><tp:treatment-sec sec-type="Life-like coloration of specimens"><title>Life-like coloration of specimens.</title><p>Body gray-brown, dorsum spotted with dark, brown-black pigment and saddles present on the posterior end of dorsum (Fig. <xref ref-type="fig" rid="F1">1A</xref>; saddles absent in <named-content xmlns:xlink="http://www.w3.org/1999/xlink" content-type="dwc:institutional_code" xlink:title="Smithsonian Institution, National Museum of Natural History" xlink:href="https://scientific-collections.gbif.org/institution/586ee56e-b0fe-4dff-b7f9-aeb104f3308a" xlink:type="simple">USNM</named-content> 408876 and <abbrev xmlns:xlink="http://www.w3.org/1999/xlink" content-type="institution" xlink:title="University of the Philippines Mindanao, Davao City, Philippines" xlink:type="simple">UPMIN</abbrev> FDP_SGES_2208_089). Dorsal- and anal-fin membranes transparent, with spines and rays ranging from transparent to brown. Pectoral fins gray-brown. Caudal fin with dark margin along distal end (oblong patches of dark pigment on lower lobe in <named-content xmlns:xlink="http://www.w3.org/1999/xlink" content-type="dwc:institutional_code" xlink:title="Smithsonian Institution, National Museum of Natural History" xlink:href="https://scientific-collections.gbif.org/institution/586ee56e-b0fe-4dff-b7f9-aeb104f3308a" xlink:type="simple">USNM</named-content> 408876). Ventral coloration not examined in fresh specimens.</p></tp:treatment-sec><tp:treatment-sec sec-type="Preserved coloration of specimens"><title>Preserved coloration of specimens.</title><p>Body brown, dorsum spotted with brown-black pigment, faint saddles on the posterior end of dorsum (Fig. <xref ref-type="fig" rid="F1">1A</xref>; saddles absent in <named-content xmlns:xlink="http://www.w3.org/1999/xlink" content-type="dwc:institutional_code" xlink:title="Smithsonian Institution, National Museum of Natural History" xlink:href="https://scientific-collections.gbif.org/institution/586ee56e-b0fe-4dff-b7f9-aeb104f3308a" xlink:type="simple">USNM</named-content> 408876). Several elongate, dark blotches present along the ventral median edge of the preopercle. Small dark spots peppered along the underside of the lower jaw, under the posterior margin of the opercle, and encircling the base of the pectoral and pelvic fins. Black peritoneum visible externally on the ventral side, forming a dark oval with surrounding ventral coloration of brown and white. Dorsal-, anal-, pectoral-, pelvic-, and caudal-fin coloration as in life.</p></tp:treatment-sec><tp:treatment-sec sec-type="Etymology"><title>Etymology.</title><p>The specific name <italic>saranganiensis</italic> refers to the Sarangani Bay, from which the type specimens were captured.</p></tp:treatment-sec><tp:treatment-sec sec-type="Distribution, habitat, size, and fisheries"><title>Distribution, habitat, size, and fisheries.</title><p>All records of <italic><tp:taxon-name><tp:taxon-name-part taxon-name-part-type="genus" reg="Elates">E.</tp:taxon-name-part> <tp:taxon-name-part taxon-name-part-type="species" reg="saranganiensis">saranganiensis</tp:taxon-name-part></tp:taxon-name></italic> were purchased from the General Santos Public Market in the South Cotabato Province of Mindanao Island in the southern Philippines and were collected nearby in the Sarangani Bay (Fig. <xref ref-type="fig" rid="F4">4</xref>). The vendors of <named-content xmlns:xlink="http://www.w3.org/1999/xlink" content-type="dwc:institutional_code" xlink:title="Smithsonian Institution, National Museum of Natural History" xlink:href="https://scientific-collections.gbif.org/institution/586ee56e-b0fe-4dff-b7f9-aeb104f3308a" xlink:type="simple">USNM</named-content> 408876 stated that the fish was likely captured near Glan, Sarangani. Vendors of specimens <abbrev xmlns:xlink="http://www.w3.org/1999/xlink" content-type="institution" xlink:title="University of the Philippines Mindanao, Davao City, Philippines" xlink:type="simple">UPMIN</abbrev> FDP_SGES_2407_80A to <abbrev xmlns:xlink="http://www.w3.org/1999/xlink" content-type="institution" xlink:title="University of the Philippines Mindanao, Davao City, Philippines" xlink:type="simple">UPMIN</abbrev> FDP_SGES_2407_80M stated that they were collected in the vicinity of Buayan, at depths of 2–50 m over rocky and reef habitats. The vendors reported <italic><tp:taxon-name><tp:taxon-name-part taxon-name-part-type="genus" reg="Elates">E.</tp:taxon-name-part> <tp:taxon-name-part taxon-name-part-type="species" reg="saranganiensis">saranganiensis</tp:taxon-name-part></tp:taxon-name></italic> is less abundant during the rainy season, which occurs from June to September (<xref ref-type="bibr" rid="B6">de Jesus et al. 2001</xref>). The 18 specimens ranged from 124.2–259.4 mm <abbrev xmlns:xlink="http://www.w3.org/1999/xlink" xlink:title="standard length" xlink:type="simple">SL</abbrev> (Table <xref ref-type="table" rid="T3">3</xref>). The sex and maturity of the single <italic><tp:taxon-name><tp:taxon-name-part taxon-name-part-type="genus" reg="Elates">E.</tp:taxon-name-part> <tp:taxon-name-part taxon-name-part-type="species" reg="saranganiensis">saranganiensis</tp:taxon-name-part></tp:taxon-name></italic> we dissected (<named-content xmlns:xlink="http://www.w3.org/1999/xlink" content-type="dwc:institutional_code" xlink:title="Smithsonian Institution, National Museum of Natural History" xlink:href="https://scientific-collections.gbif.org/institution/586ee56e-b0fe-4dff-b7f9-aeb104f3308a" xlink:type="simple">USNM</named-content> 408876) was unable to be determined.</p><p><italic><tp:taxon-name><tp:taxon-name-part taxon-name-part-type="genus" reg="Elates">Elates</tp:taxon-name-part> <tp:taxon-name-part taxon-name-part-type="species" reg="saranganiensis">saranganiensis</tp:taxon-name-part></tp:taxon-name></italic> is sold under the name sunogan, which means “browning” or “having brown discoloration”. Sunogan is not specific to <italic><tp:taxon-name><tp:taxon-name-part taxon-name-part-type="genus" reg="Elates">E.</tp:taxon-name-part> <tp:taxon-name-part taxon-name-part-type="species" reg="saranganiensis">saranganiensis</tp:taxon-name-part></tp:taxon-name></italic> and is used for other platycephalids, as well as other families of fishes like paralichthyids and fistulariids (<xref ref-type="bibr" rid="B17">Herre and Umali 1948</xref>; <xref ref-type="bibr" rid="B11">Ganaden and Lavapie-Gonzales 1999</xref>). Vendors stated that <italic><tp:taxon-name><tp:taxon-name-part taxon-name-part-type="genus" reg="Elates">E.</tp:taxon-name-part> <tp:taxon-name-part taxon-name-part-type="species" reg="saranganiensis">saranganiensis</tp:taxon-name-part></tp:taxon-name></italic> is captured using longlining and bottom-set gillnets and is usually prepared fried, cooked in clear soup (tinola or sinabawan), or cooked in vinegar (paksiw).</p></tp:treatment-sec><tp:treatment-sec sec-type="Mitochondrial genome"><title>Mitochondrial genome.</title><p>The mitochondrial genome of <italic><tp:taxon-name><tp:taxon-name-part taxon-name-part-type="genus" reg="Elates">Elates</tp:taxon-name-part> <tp:taxon-name-part taxon-name-part-type="species" reg="saranganiensis">saranganiensis</tp:taxon-name-part></tp:taxon-name></italic> is 16,610–16,611 base pairs in length and encodes 2 rRNAs, 13 protein-coding genes (<abbrev xmlns:xlink="http://www.w3.org/1999/xlink" xlink:title="protein-coding genes" xlink:type="simple">PCGs</abbrev>), 22 tRNAs, and one non-coding control region. Locus order is as follows: tRNA-Phe | 12S rRNA | tRNA-Val | 16S rRNA | tRNA-Leu | ND1 | tRNA-Ile | tRNA-Gln | tRNA-Met | ND2 | tRNA-Trp | tRNA-Ala | tRNA-Asn | tRNA-Cys | tRNA-Tyr | <abbrev xmlns:xlink="http://www.w3.org/1999/xlink" xlink:title="cytochrome c oxidase subunit I" xlink:type="simple">COI</abbrev> | tRNA-Ser | tRNA-Asp | COII | tRNA-Lys | ATPase8 | ATPase6 | COIII | tRNA-Gly | ND3 | tRNA-Arg | ND4L | ND4 | tRNA-His | tRNA-Ser | tRNA-Leu | ND5 | ND6 | tRNA-Glu | Cytb | tRNA-Thr | tRNA-Pro | D-loop. Twenty-nine loci, including 2 rRNAs, 12 <abbrev xmlns:xlink="http://www.w3.org/1999/xlink" xlink:title="protein-coding genes" xlink:type="simple">PCGs</abbrev>, 14 tRNAs, and the control region occur on the H-strand, with ND6 and 8 tRNAs occurring on the L-strand.</p></tp:treatment-sec><tp:treatment-sec sec-type="Phylogenetic analysis"><title>Phylogenetic analysis.</title><p>Our analyses of the barcode region of <abbrev xmlns:xlink="http://www.w3.org/1999/xlink" xlink:title="cytochrome c oxidase subunit I" xlink:type="simple">COI</abbrev> resulted in a single optimal topology with a score of –4270.842. All samples of <italic><tp:taxon-name><tp:taxon-name-part taxon-name-part-type="genus" reg="Elates">E.</tp:taxon-name-part> <tp:taxon-name-part taxon-name-part-type="species" reg="saranganiensis">saranganiensis</tp:taxon-name-part></tp:taxon-name></italic> were recovered in a clade sister to a clade of all sequences of <italic><tp:taxon-name><tp:taxon-name-part taxon-name-part-type="genus" reg="Elates">E.</tp:taxon-name-part> <tp:taxon-name-part taxon-name-part-type="species" reg="ransonnettii">ransonnettii</tp:taxon-name-part></tp:taxon-name></italic> sampled (Fig. <xref ref-type="fig" rid="F5">5</xref>). The clade containing the two species of <italic><tp:taxon-name><tp:taxon-name-part taxon-name-part-type="genus" reg="Elates">Elates</tp:taxon-name-part></tp:taxon-name></italic> was recovered as sister to a clade including all sampled species of <italic><tp:taxon-name><tp:taxon-name-part taxon-name-part-type="genus" reg="Platycephalus">Platycephalus</tp:taxon-name-part></tp:taxon-name></italic> except for <italic><tp:taxon-name><tp:taxon-name-part taxon-name-part-type="genus" reg="Platycephalus">P.</tp:taxon-name-part> <tp:taxon-name-part taxon-name-part-type="species" reg="conatus">conatus</tp:taxon-name-part></tp:taxon-name></italic>, which is recovered as sister to the clade of all species of <italic><tp:taxon-name><tp:taxon-name-part taxon-name-part-type="genus" reg="Elates">Elates</tp:taxon-name-part></tp:taxon-name></italic> and <italic><tp:taxon-name><tp:taxon-name-part taxon-name-part-type="genus" reg="Platycephalus">Platycephalus</tp:taxon-name-part></tp:taxon-name></italic> analyzed (Fig. <xref ref-type="fig" rid="F5">5</xref>).</p></tp:treatment-sec><tp:treatment-sec><!--Section generated to contain objects referenced in tp:taxon-treatment.--><fig id="F1" position="float" orientation="portrait"><object-id xmlns:xlink="http://www.w3.org/1999/xlink" content-type="doi" xlink:type="simple">10.3897/zookeys.1281.181028.figure1</object-id><object-id xmlns:xlink="http://www.w3.org/1999/xlink" content-type="arpha" xlink:type="simple">285A492F-427E-552D-AABB-9002F0649958</object-id><label>Figure 1.</label><caption><p><italic><tp:taxon-name><tp:taxon-name-part taxon-name-part-type="genus" reg="Elates">Elates</tp:taxon-name-part></tp:taxon-name></italic> species. <bold>A</bold>. <italic><tp:taxon-name><tp:taxon-name-part taxon-name-part-type="genus" reg="Elates">E.</tp:taxon-name-part> <tp:taxon-name-part taxon-name-part-type="species" reg="saranganiensis">saranganiensis</tp:taxon-name-part></tp:taxon-name></italic> sp. nov., dorsal view, preserved holotype (<abbrev xmlns:xlink="http://www.w3.org/1999/xlink" content-type="institution" xlink:title="University of the Philippines Mindanao, Davao City, Philippines" xlink:type="simple">UPMIN</abbrev> FDP_SGES_2208_090, 151.4 mm <abbrev xmlns:xlink="http://www.w3.org/1999/xlink" xlink:title="standard length" xlink:type="simple">SL</abbrev>); <bold>B</bold>. <italic><tp:taxon-name><tp:taxon-name-part taxon-name-part-type="genus" reg="Elates">E.</tp:taxon-name-part> <tp:taxon-name-part taxon-name-part-type="species" reg="saranganiensis">saranganiensis</tp:taxon-name-part></tp:taxon-name></italic> sp. nov., lateral view, fresh paratype (<named-content xmlns:xlink="http://www.w3.org/1999/xlink" content-type="dwc:institutional_code" xlink:title="Smithsonian Institution, National Museum of Natural History" xlink:href="https://scientific-collections.gbif.org/institution/586ee56e-b0fe-4dff-b7f9-aeb104f3308a" xlink:type="simple">USNM</named-content> 408876, 124.2 mm <abbrev xmlns:xlink="http://www.w3.org/1999/xlink" xlink:title="standard length" xlink:type="simple">SL</abbrev>); <bold>C</bold>. <italic><tp:taxon-name><tp:taxon-name-part taxon-name-part-type="genus" reg="Elates">E.</tp:taxon-name-part> <tp:taxon-name-part taxon-name-part-type="species" reg="ransonnettii">ransonnettii</tp:taxon-name-part></tp:taxon-name></italic>, dorsal view, fresh specimen (<named-content xmlns:xlink="http://www.w3.org/1999/xlink" content-type="dwc:institutional_code" xlink:title="Smithsonian Institution, National Museum of Natural History" xlink:href="https://scientific-collections.gbif.org/institution/586ee56e-b0fe-4dff-b7f9-aeb104f3308a" xlink:type="simple">USNM</named-content> 477242, 156.0 mm <abbrev xmlns:xlink="http://www.w3.org/1999/xlink" xlink:title="standard length" xlink:type="simple">SL</abbrev>); <bold>D</bold>. <italic><tp:taxon-name><tp:taxon-name-part taxon-name-part-type="genus" reg="Elates">E.</tp:taxon-name-part> <tp:taxon-name-part taxon-name-part-type="species" reg="ransonnettii">ransonnettii</tp:taxon-name-part></tp:taxon-name></italic>, lateral view, preserved specimen (<named-content xmlns:xlink="http://www.w3.org/1999/xlink" content-type="dwc:institutional_code" xlink:title="Smithsonian Institution, National Museum of Natural History" xlink:href="https://scientific-collections.gbif.org/institution/586ee56e-b0fe-4dff-b7f9-aeb104f3308a" xlink:type="simple">USNM</named-content> 424737, 138.0 mm <abbrev xmlns:xlink="http://www.w3.org/1999/xlink" xlink:title="standard length" xlink:type="simple">SL</abbrev>). Note the dark pigment spots present in dorsal fins of <italic><tp:taxon-name><tp:taxon-name-part taxon-name-part-type="genus" reg="Elates">E.</tp:taxon-name-part> <tp:taxon-name-part taxon-name-part-type="species" reg="ransonnettii">ransonnettii</tp:taxon-name-part></tp:taxon-name></italic> that are absent in <italic><tp:taxon-name><tp:taxon-name-part taxon-name-part-type="genus" reg="Elates">E.</tp:taxon-name-part> <tp:taxon-name-part taxon-name-part-type="species" reg="saranganiensis">saranganiensis</tp:taxon-name-part></tp:taxon-name></italic> sp. nov.</p></caption><graphic xmlns:xlink="http://www.w3.org/1999/xlink" xlink:href="zookeys-1281-001_article-181028__-g001.jpg" id="oo_1665261.jpg" position="float" orientation="portrait" xlink:type="simple"><uri content-type="original_file" xlink:type="simple">https://binary.pensoft.net/fig/1665261</uri></graphic></fig><fig id="F2" position="float" orientation="portrait"><object-id xmlns:xlink="http://www.w3.org/1999/xlink" content-type="doi" xlink:type="simple">10.3897/zookeys.1281.181028.figure2</object-id><object-id xmlns:xlink="http://www.w3.org/1999/xlink" content-type="arpha" xlink:type="simple">78981EFC-CA60-5373-8C55-F865788911EA</object-id><label>Figure 2.</label><caption><p>Morphological differences between <italic><tp:taxon-name><tp:taxon-name-part taxon-name-part-type="genus" reg="Elates">Elates</tp:taxon-name-part> <tp:taxon-name-part taxon-name-part-type="species" reg="saranganiensis">saranganiensis</tp:taxon-name-part></tp:taxon-name></italic> sp. nov. (<bold>A–E)</bold> and <italic><tp:taxon-name><tp:taxon-name-part taxon-name-part-type="genus" reg="Elates">E.</tp:taxon-name-part> <tp:taxon-name-part taxon-name-part-type="species" reg="ransonnettii">ransonnettii</tp:taxon-name-part></tp:taxon-name></italic> (<bold>F–J</bold>). Numbers without asterisks reflect characters of <italic><tp:taxon-name><tp:taxon-name-part taxon-name-part-type="genus" reg="Elates">E.</tp:taxon-name-part> <tp:taxon-name-part taxon-name-part-type="species" reg="saranganiensis">saranganiensis</tp:taxon-name-part></tp:taxon-name></italic> sp. nov. and with asterisks reflect characters of <italic><tp:taxon-name><tp:taxon-name-part taxon-name-part-type="genus" reg="Elates">E.</tp:taxon-name-part> <tp:taxon-name-part taxon-name-part-type="species" reg="ransonnettii">ransonnettii</tp:taxon-name-part></tp:taxon-name></italic>; <bold>A</bold>, <bold>F</bold>. Head in dorsal view. Characters: (1) larger eye and (1*) smaller eye; <bold>B, G</bold>. Body in ventral view. Characters: (2) dark ventral abdominal coloration and (2*) light ventral abdominal coloration; <bold>C, H</bold>. Alizarin-stained lateral-line scales in lateral view autofluorescing under Royal Blue LED light (see Materials and methods). Characters: (5) two lateral-line-scale pores and (5*) one lateral-line-scale pore; <bold>D, I</bold>. Vomer in ventral view imaged using <abbrev xmlns:xlink="http://www.w3.org/1999/xlink" xlink:title="microcomputed tomography" xlink:type="simple">µCT</abbrev>-scanned specimens. Characters: (6) two broad lateral vomerine tooth patches and (6*) two narrow vomerine tooth patches, (7) medial vomerine tooth patch and (7*) no medial vomerine tooth patch; <bold>E, J</bold>. Caudal fins with elongate upper lobes in lateral view. Characters: (8) no filamentous ray extends from upper caudal fin lobe and (8*) filamentous ray extends from upper caudal fin lobe. <bold>A, B, D</bold>. <named-content xmlns:xlink="http://www.w3.org/1999/xlink" content-type="dwc:institutional_code" xlink:title="Smithsonian Institution, National Museum of Natural History" xlink:href="https://scientific-collections.gbif.org/institution/586ee56e-b0fe-4dff-b7f9-aeb104f3308a" xlink:type="simple">USNM</named-content> 408876 124.2 mm <abbrev xmlns:xlink="http://www.w3.org/1999/xlink" xlink:title="standard length" xlink:type="simple">SL</abbrev>; <bold>C</bold>. <abbrev xmlns:xlink="http://www.w3.org/1999/xlink" content-type="institution" xlink:title="University of the Philippines Mindanao, Davao City, Philippines" xlink:type="simple">UPMIN</abbrev> FDP_SGES_2208_090, 151.4 mm <abbrev xmlns:xlink="http://www.w3.org/1999/xlink" xlink:title="standard length" xlink:type="simple">SL</abbrev>; <bold>E</bold>. <abbrev xmlns:xlink="http://www.w3.org/1999/xlink" content-type="institution" xlink:title="University of the Philippines Mindanao, Davao City, Philippines" xlink:type="simple">UPMIN</abbrev> FDP_SGES_2208_089, 197.4 mm <abbrev xmlns:xlink="http://www.w3.org/1999/xlink" xlink:title="standard length" xlink:type="simple">SL</abbrev>; <bold>F–H</bold>. <named-content xmlns:xlink="http://www.w3.org/1999/xlink" content-type="dwc:institutional_code" xlink:title="Smithsonian Institution, National Museum of Natural History" xlink:href="https://scientific-collections.gbif.org/institution/586ee56e-b0fe-4dff-b7f9-aeb104f3308a" xlink:type="simple">USNM</named-content> 424737, 138.0 mm <abbrev xmlns:xlink="http://www.w3.org/1999/xlink" xlink:title="standard length" xlink:type="simple">SL</abbrev>; <bold>I</bold>, <bold>J</bold>. <named-content xmlns:xlink="http://www.w3.org/1999/xlink" content-type="dwc:institutional_code" xlink:title="Smithsonian Institution, National Museum of Natural History" xlink:href="https://scientific-collections.gbif.org/institution/586ee56e-b0fe-4dff-b7f9-aeb104f3308a" xlink:type="simple">USNM</named-content> 437616, 137.0 mm <abbrev xmlns:xlink="http://www.w3.org/1999/xlink" xlink:title="standard length" xlink:type="simple">SL</abbrev>.</p></caption><graphic xmlns:xlink="http://www.w3.org/1999/xlink" xlink:href="zookeys-1281-001_article-181028__-g002.jpg" id="oo_1665262.jpg" position="float" orientation="portrait" xlink:type="simple"><uri content-type="original_file" xlink:type="simple">https://binary.pensoft.net/fig/1665262</uri></graphic></fig><fig id="F3" position="float" orientation="portrait"><object-id xmlns:xlink="http://www.w3.org/1999/xlink" content-type="doi" xlink:type="simple">10.3897/zookeys.1281.181028.figure3</object-id><object-id xmlns:xlink="http://www.w3.org/1999/xlink" content-type="arpha" xlink:type="simple">746DF6BB-11C3-5A07-8B58-7052AE4F129E</object-id><label>Figure 3.</label><caption><p>New data on anatomical characters referenced by <xref ref-type="bibr" rid="B20">Imamura (1996)</xref>. <italic><tp:taxon-name><tp:taxon-name-part taxon-name-part-type="genus" reg="Elates">Elates</tp:taxon-name-part> <tp:taxon-name-part taxon-name-part-type="species" reg="saranganiensis">saranganiensis</tp:taxon-name-part></tp:taxon-name></italic> sp. nov. (<bold>A–D</bold>) and <italic><tp:taxon-name><tp:taxon-name-part taxon-name-part-type="genus" reg="Elates">E.</tp:taxon-name-part> <tp:taxon-name-part taxon-name-part-type="species" reg="ransonnettii">ransonnettii</tp:taxon-name-part></tp:taxon-name></italic> (<bold>E–H</bold>); <bold>A, E</bold>. Head in lateral view imaged using <abbrev xmlns:xlink="http://www.w3.org/1999/xlink" xlink:title="microcomputed tomography" xlink:type="simple">µCT</abbrev>-scanned specimens. Characters: (1) sensory tubes on cheek; <bold>B</bold>, <bold>F</bold>. Skull in a dorsolateral view imaged using <abbrev xmlns:xlink="http://www.w3.org/1999/xlink" xlink:title="microcomputed tomography" xlink:type="simple">µCT</abbrev>-scanned specimens with arrows indicating externally visible spines. Characters: (2) preocular spine, (3) supraorbital spines, (4) postocular spine absent and (4*) postocular spine present on extrascapular, (5) two suborbital spines and (5*) three suborbital spines, and (6) preopercular spine. Note that we observed variable presence, position, and sizes of these spines between specimens of the same species but spines highlighted represent the typical condition of these species; <bold>C, G</bold>. Spinous dorsal fin supports and anterior vertebrae in lateral view imaged using <abbrev xmlns:xlink="http://www.w3.org/1999/xlink" xlink:title="microcomputed tomography" xlink:type="simple">µCT</abbrev>-scanned specimens. Characters: (7) anterior most pterygiophore with dorsal-fin spine absent; <bold>D, H</bold>. Caudal skeleton in lateral view imaged using <abbrev xmlns:xlink="http://www.w3.org/1999/xlink" xlink:title="microcomputed tomography" xlink:type="simple">µCT</abbrev>-scanned specimens. Characters: (8) third preural centrum not fused with hemal spine and (8*) third preural centrum fused with hemal spine. <bold>A</bold>. <abbrev xmlns:xlink="http://www.w3.org/1999/xlink" content-type="institution" xlink:title="University of the Philippines Mindanao, Davao City, Philippines" xlink:type="simple">UPMIN</abbrev> FDP_SGES_2208_090, 151.4 mm <abbrev xmlns:xlink="http://www.w3.org/1999/xlink" xlink:title="standard length" xlink:type="simple">SL</abbrev>; <bold>B–D</bold>. <named-content xmlns:xlink="http://www.w3.org/1999/xlink" content-type="dwc:institutional_code" xlink:title="Smithsonian Institution, National Museum of Natural History" xlink:href="https://scientific-collections.gbif.org/institution/586ee56e-b0fe-4dff-b7f9-aeb104f3308a" xlink:type="simple">USNM</named-content> 408876, 124.2 mm <abbrev xmlns:xlink="http://www.w3.org/1999/xlink" xlink:title="standard length" xlink:type="simple">SL</abbrev>; <bold>E</bold>. <named-content xmlns:xlink="http://www.w3.org/1999/xlink" content-type="dwc:institutional_code" xlink:title="Smithsonian Institution, National Museum of Natural History" xlink:href="https://scientific-collections.gbif.org/institution/586ee56e-b0fe-4dff-b7f9-aeb104f3308a" xlink:type="simple">USNM</named-content> 477242, 156.0 mm <abbrev xmlns:xlink="http://www.w3.org/1999/xlink" xlink:title="standard length" xlink:type="simple">SL</abbrev>; <bold>F–H</bold>. <named-content xmlns:xlink="http://www.w3.org/1999/xlink" content-type="dwc:institutional_code" xlink:title="Smithsonian Institution, National Museum of Natural History" xlink:href="https://scientific-collections.gbif.org/institution/586ee56e-b0fe-4dff-b7f9-aeb104f3308a" xlink:type="simple">USNM</named-content> 437616, 137.0 mm <abbrev xmlns:xlink="http://www.w3.org/1999/xlink" xlink:title="standard length" xlink:type="simple">SL</abbrev>.</p></caption><graphic xmlns:xlink="http://www.w3.org/1999/xlink" xlink:href="zookeys-1281-001_article-181028__-g003.jpg" id="oo_1665263.jpg" position="float" orientation="portrait" xlink:type="simple"><uri content-type="original_file" xlink:type="simple">https://binary.pensoft.net/fig/1665263</uri></graphic></fig><table-wrap id="T2" position="float" orientation="portrait"><label>Table 2.</label><caption><p>Genetic and microcomputed tomography information for specimens used in this study. “*” indicates whole annotated mitochondrial genome.</p></caption><table><tbody><tr><th rowspan="1" colspan="1">Species</th><th rowspan="1" colspan="1">Catalog no.</th><th rowspan="1" colspan="1">GenBank no.</th><th rowspan="1" colspan="1">BOLD no.</th><th rowspan="1" colspan="1">MorphoSource ID</th></tr><tr><td rowspan="1" colspan="1"><italic><tp:taxon-name><tp:taxon-name-part taxon-name-part-type="genus" reg="Elates">Elates</tp:taxon-name-part> <tp:taxon-name-part taxon-name-part-type="species" reg="saranganiensis">saranganiensis</tp:taxon-name-part></tp:taxon-name></italic> sp. nov.</td><td rowspan="1" colspan="1"><abbrev xmlns:xlink="http://www.w3.org/1999/xlink" content-type="institution" xlink:title="University of the Philippines Mindanao, Davao City, Philippines" xlink:type="simple">UPMIN</abbrev> FDP_SGES_2208_088</td><td rowspan="1" colspan="1"><ext-link xmlns:xlink="http://www.w3.org/1999/xlink" xlink:href="PZ024375" ext-link-type="gen" xlink:type="simple">PZ024375</ext-link>*</td><td rowspan="1" colspan="1">NA</td><td rowspan="1" colspan="1">NA</td></tr><tr><td rowspan="1" colspan="1"><italic><tp:taxon-name><tp:taxon-name-part taxon-name-part-type="genus" reg="Elates">Elates</tp:taxon-name-part> <tp:taxon-name-part taxon-name-part-type="species" reg="saranganiensis">saranganiensis</tp:taxon-name-part></tp:taxon-name></italic> sp. nov.</td><td rowspan="1" colspan="1"><abbrev xmlns:xlink="http://www.w3.org/1999/xlink" content-type="institution" xlink:title="University of the Philippines Mindanao, Davao City, Philippines" xlink:type="simple">UPMIN</abbrev> FDP_SGES_2208_089</td><td rowspan="1" colspan="1"><ext-link xmlns:xlink="http://www.w3.org/1999/xlink" xlink:href="PZ024374" ext-link-type="gen" xlink:type="simple">PZ024374</ext-link>*</td><td rowspan="1" colspan="1">NA</td><td rowspan="1" colspan="1">NA</td></tr><tr><td rowspan="1" colspan="1"><italic><tp:taxon-name><tp:taxon-name-part taxon-name-part-type="genus" reg="Elates">Elates</tp:taxon-name-part> <tp:taxon-name-part taxon-name-part-type="species" reg="saranganiensis">saranganiensis</tp:taxon-name-part></tp:taxon-name></italic> sp. nov.</td><td rowspan="1" colspan="1"><abbrev xmlns:xlink="http://www.w3.org/1999/xlink" content-type="institution" xlink:title="University of the Philippines Mindanao, Davao City, Philippines" xlink:type="simple">UPMIN</abbrev> FDP_SGES_2208_090</td><td rowspan="1" colspan="1"><ext-link xmlns:xlink="http://www.w3.org/1999/xlink" xlink:href="PZ024373" ext-link-type="gen" xlink:type="simple">PZ024373</ext-link>*</td><td rowspan="1" colspan="1">NA</td><td rowspan="1" colspan="1">NA</td></tr><tr><td rowspan="1" colspan="1"><italic><tp:taxon-name><tp:taxon-name-part taxon-name-part-type="genus" reg="Elates">Elates</tp:taxon-name-part> <tp:taxon-name-part taxon-name-part-type="species" reg="saranganiensis">saranganiensis</tp:taxon-name-part></tp:taxon-name></italic> sp. nov.</td><td rowspan="1" colspan="1"><named-content xmlns:xlink="http://www.w3.org/1999/xlink" content-type="dwc:institutional_code" xlink:title="Smithsonian Institution, National Museum of Natural History" xlink:href="https://scientific-collections.gbif.org/institution/586ee56e-b0fe-4dff-b7f9-aeb104f3308a" xlink:type="simple">USNM</named-content> 408876</td><td rowspan="1" colspan="1">
                  <ext-link xmlns:xlink="http://www.w3.org/1999/xlink" xlink:href="PZ205242" ext-link-type="gen" xlink:type="simple">PZ205242</ext-link>
                </td><td rowspan="1" colspan="1">
                  <ext-link xmlns:xlink="http://www.w3.org/1999/xlink" xlink:href="https://portal.boldsystems.org/record/PHILA550-13" ext-link-type="uri" xlink:type="simple">PHILA550-13</ext-link>
                </td><td rowspan="1" colspan="1">000817166</td></tr><tr><td rowspan="1" colspan="1"><italic><tp:taxon-name><tp:taxon-name-part taxon-name-part-type="genus" reg="Elates">Elates</tp:taxon-name-part> <tp:taxon-name-part taxon-name-part-type="species" reg="saranganiensis">saranganiensis</tp:taxon-name-part></tp:taxon-name></italic> sp. nov.</td><td rowspan="1" colspan="1"><abbrev xmlns:xlink="http://www.w3.org/1999/xlink" content-type="institution" xlink:title="University of the Philippines Mindanao, Davao City, Philippines" xlink:type="simple">UPMIN</abbrev> FDP_SGES_2407_80A</td><td rowspan="1" colspan="1">
                  <ext-link xmlns:xlink="http://www.w3.org/1999/xlink" xlink:href="PX978870" ext-link-type="gen" xlink:type="simple">PX978870</ext-link>
                </td><td rowspan="1" colspan="1">
                  <ext-link xmlns:xlink="http://www.w3.org/1999/xlink" xlink:href="https://portal.boldsystems.org/record/GBAAZ69902-26" ext-link-type="uri" xlink:type="simple">GBAAZ69902-26</ext-link>
                </td><td rowspan="1" colspan="1">NA</td></tr><tr><td rowspan="1" colspan="1"><italic><tp:taxon-name><tp:taxon-name-part taxon-name-part-type="genus" reg="Elates">Elates</tp:taxon-name-part> <tp:taxon-name-part taxon-name-part-type="species" reg="saranganiensis">saranganiensis</tp:taxon-name-part></tp:taxon-name></italic> sp. nov.</td><td rowspan="1" colspan="1"><abbrev xmlns:xlink="http://www.w3.org/1999/xlink" content-type="institution" xlink:title="University of the Philippines Mindanao, Davao City, Philippines" xlink:type="simple">UPMIN</abbrev> FDP_SGES_2407_80B</td><td rowspan="1" colspan="1">
                  <ext-link xmlns:xlink="http://www.w3.org/1999/xlink" xlink:href="PX978869" ext-link-type="gen" xlink:type="simple">PX978869</ext-link>
                </td><td rowspan="1" colspan="1">
                  <ext-link xmlns:xlink="http://www.w3.org/1999/xlink" xlink:href="https://portal.boldsystems.org/record/GBAAZ70517-26" ext-link-type="uri" xlink:type="simple">GBAAZ70517-26</ext-link>
                </td><td rowspan="1" colspan="1">NA</td></tr><tr><td rowspan="1" colspan="1"><italic><tp:taxon-name><tp:taxon-name-part taxon-name-part-type="genus" reg="Elates">Elates</tp:taxon-name-part> <tp:taxon-name-part taxon-name-part-type="species" reg="saranganiensis">saranganiensis</tp:taxon-name-part></tp:taxon-name></italic> sp. nov.</td><td rowspan="1" colspan="1"><abbrev xmlns:xlink="http://www.w3.org/1999/xlink" content-type="institution" xlink:title="University of the Philippines Mindanao, Davao City, Philippines" xlink:type="simple">UPMIN</abbrev> FDP_SGES_2407_80C</td><td rowspan="1" colspan="1">
                  <ext-link xmlns:xlink="http://www.w3.org/1999/xlink" xlink:href="PX978868" ext-link-type="gen" xlink:type="simple">PX978868</ext-link>
                </td><td rowspan="1" colspan="1">
                  <ext-link xmlns:xlink="http://www.w3.org/1999/xlink" xlink:href="https://portal.boldsystems.org/record/GBAAZ69965-26" ext-link-type="uri" xlink:type="simple">GBAAZ69965-26</ext-link>
                </td><td rowspan="1" colspan="1">NA</td></tr><tr><td rowspan="1" colspan="1"><italic><tp:taxon-name><tp:taxon-name-part taxon-name-part-type="genus" reg="Elates">Elates</tp:taxon-name-part> <tp:taxon-name-part taxon-name-part-type="species" reg="saranganiensis">saranganiensis</tp:taxon-name-part></tp:taxon-name></italic> sp. nov.</td><td rowspan="1" colspan="1"><abbrev xmlns:xlink="http://www.w3.org/1999/xlink" content-type="institution" xlink:title="University of the Philippines Mindanao, Davao City, Philippines" xlink:type="simple">UPMIN</abbrev> FDP_SGES_2407_80D</td><td rowspan="1" colspan="1">
                  <ext-link xmlns:xlink="http://www.w3.org/1999/xlink" xlink:href="PX978867" ext-link-type="gen" xlink:type="simple">PX978867</ext-link>
                </td><td rowspan="1" colspan="1">
                  <ext-link xmlns:xlink="http://www.w3.org/1999/xlink" xlink:href="https://portal.boldsystems.org/record/GBAAZ69218-26" ext-link-type="uri" xlink:type="simple">GBAAZ69218-26</ext-link>
                </td><td rowspan="1" colspan="1">NA</td></tr><tr><td rowspan="1" colspan="1"><italic><tp:taxon-name><tp:taxon-name-part taxon-name-part-type="genus" reg="Elates">Elates</tp:taxon-name-part> <tp:taxon-name-part taxon-name-part-type="species" reg="saranganiensis">saranganiensis</tp:taxon-name-part></tp:taxon-name></italic> sp. nov.</td><td rowspan="1" colspan="1"><abbrev xmlns:xlink="http://www.w3.org/1999/xlink" content-type="institution" xlink:title="University of the Philippines Mindanao, Davao City, Philippines" xlink:type="simple">UPMIN</abbrev> FDP_SGES_2407_80E</td><td rowspan="1" colspan="1">
                  <ext-link xmlns:xlink="http://www.w3.org/1999/xlink" xlink:href="PX978866" ext-link-type="gen" xlink:type="simple">PX978866</ext-link>
                </td><td rowspan="1" colspan="1">
                  <ext-link xmlns:xlink="http://www.w3.org/1999/xlink" xlink:href="https://portal.boldsystems.org/record/GBAAZ71106-26" ext-link-type="uri" xlink:type="simple">GBAAZ71106-26</ext-link>
                </td><td rowspan="1" colspan="1">NA</td></tr><tr><td rowspan="1" colspan="1"><italic><tp:taxon-name><tp:taxon-name-part taxon-name-part-type="genus" reg="Elates">Elates</tp:taxon-name-part> <tp:taxon-name-part taxon-name-part-type="species" reg="saranganiensis">saranganiensis</tp:taxon-name-part></tp:taxon-name></italic> sp. nov.</td><td rowspan="1" colspan="1"><abbrev xmlns:xlink="http://www.w3.org/1999/xlink" content-type="institution" xlink:title="University of the Philippines Mindanao, Davao City, Philippines" xlink:type="simple">UPMIN</abbrev> FDP_SGES_2407_080F</td><td rowspan="1" colspan="1">
                  <ext-link xmlns:xlink="http://www.w3.org/1999/xlink" xlink:href="PX978865" ext-link-type="gen" xlink:type="simple">PX978865</ext-link>
                </td><td rowspan="1" colspan="1">
                  <ext-link xmlns:xlink="http://www.w3.org/1999/xlink" xlink:href="https://portal.boldsystems.org/record/GBAAZ69198-26" ext-link-type="uri" xlink:type="simple">GBAAZ69198-26</ext-link>
                </td><td rowspan="1" colspan="1">NA</td></tr><tr><td rowspan="1" colspan="1"><italic><tp:taxon-name><tp:taxon-name-part taxon-name-part-type="genus" reg="Elates">Elates</tp:taxon-name-part> <tp:taxon-name-part taxon-name-part-type="species" reg="saranganiensis">saranganiensis</tp:taxon-name-part></tp:taxon-name></italic> sp. nov.</td><td rowspan="1" colspan="1"><abbrev xmlns:xlink="http://www.w3.org/1999/xlink" content-type="institution" xlink:title="University of the Philippines Mindanao, Davao City, Philippines" xlink:type="simple">UPMIN</abbrev> FDP_SGES_2407_80G</td><td rowspan="1" colspan="1">
                  <ext-link xmlns:xlink="http://www.w3.org/1999/xlink" xlink:href="PX978864" ext-link-type="gen" xlink:type="simple">PX978864</ext-link>
                </td><td rowspan="1" colspan="1">
                  <ext-link xmlns:xlink="http://www.w3.org/1999/xlink" xlink:href="https://portal.boldsystems.org/record/GBAAZ69121-26" ext-link-type="uri" xlink:type="simple">GBAAZ69121-26</ext-link>
                </td><td rowspan="1" colspan="1">NA</td></tr><tr><td rowspan="1" colspan="1"><italic><tp:taxon-name><tp:taxon-name-part taxon-name-part-type="genus" reg="Elates">Elates</tp:taxon-name-part> <tp:taxon-name-part taxon-name-part-type="species" reg="saranganiensis">saranganiensis</tp:taxon-name-part></tp:taxon-name></italic> sp. nov.</td><td rowspan="1" colspan="1"><abbrev xmlns:xlink="http://www.w3.org/1999/xlink" content-type="institution" xlink:title="University of the Philippines Mindanao, Davao City, Philippines" xlink:type="simple">UPMIN</abbrev> FDP_SGES_2407_80H</td><td rowspan="1" colspan="1">
                  <ext-link xmlns:xlink="http://www.w3.org/1999/xlink" xlink:href="PX978863" ext-link-type="gen" xlink:type="simple">PX978863</ext-link>
                </td><td rowspan="1" colspan="1">
                  <ext-link xmlns:xlink="http://www.w3.org/1999/xlink" xlink:href="https://portal.boldsystems.org/record/GBAAZ69440-26" ext-link-type="uri" xlink:type="simple">GBAAZ69440-26</ext-link>
                </td><td rowspan="1" colspan="1">NA</td></tr><tr><td rowspan="1" colspan="1"><italic><tp:taxon-name><tp:taxon-name-part taxon-name-part-type="genus" reg="Elates">Elates</tp:taxon-name-part> <tp:taxon-name-part taxon-name-part-type="species" reg="saranganiensis">saranganiensis</tp:taxon-name-part></tp:taxon-name></italic> sp. nov.</td><td rowspan="1" colspan="1"><abbrev xmlns:xlink="http://www.w3.org/1999/xlink" content-type="institution" xlink:title="University of the Philippines Mindanao, Davao City, Philippines" xlink:type="simple">UPMIN</abbrev> FDP_SGES_2407_80I</td><td rowspan="1" colspan="1">
                  <ext-link xmlns:xlink="http://www.w3.org/1999/xlink" xlink:href="PX978862" ext-link-type="gen" xlink:type="simple">PX978862</ext-link>
                </td><td rowspan="1" colspan="1">
                  <ext-link xmlns:xlink="http://www.w3.org/1999/xlink" xlink:href="https://portal.boldsystems.org/record/GBAAZ69196-26" ext-link-type="uri" xlink:type="simple">GBAAZ69196-26</ext-link>
                </td><td rowspan="1" colspan="1">NA</td></tr><tr><td rowspan="1" colspan="1"><italic><tp:taxon-name><tp:taxon-name-part taxon-name-part-type="genus" reg="Elates">Elates</tp:taxon-name-part> <tp:taxon-name-part taxon-name-part-type="species" reg="saranganiensis">saranganiensis</tp:taxon-name-part></tp:taxon-name></italic> sp. nov.</td><td rowspan="1" colspan="1"><abbrev xmlns:xlink="http://www.w3.org/1999/xlink" content-type="institution" xlink:title="University of the Philippines Mindanao, Davao City, Philippines" xlink:type="simple">UPMIN</abbrev> FDP_SGES_2407_80J</td><td rowspan="1" colspan="1">
                  <ext-link xmlns:xlink="http://www.w3.org/1999/xlink" xlink:href="PX978861" ext-link-type="gen" xlink:type="simple">PX978861</ext-link>
                </td><td rowspan="1" colspan="1">
                  <ext-link xmlns:xlink="http://www.w3.org/1999/xlink" xlink:href="https://portal.boldsystems.org/record/GBAAZ69394-26" ext-link-type="uri" xlink:type="simple">GBAAZ69394-26</ext-link>
                </td><td rowspan="1" colspan="1">NA</td></tr><tr><td rowspan="1" colspan="1"><italic><tp:taxon-name><tp:taxon-name-part taxon-name-part-type="genus" reg="Elates">Elates</tp:taxon-name-part> <tp:taxon-name-part taxon-name-part-type="species" reg="saranganiensis">saranganiensis</tp:taxon-name-part></tp:taxon-name></italic> sp. nov.</td><td rowspan="1" colspan="1"><abbrev xmlns:xlink="http://www.w3.org/1999/xlink" content-type="institution" xlink:title="University of the Philippines Mindanao, Davao City, Philippines" xlink:type="simple">UPMIN</abbrev> FDP_SGES_2407_80K</td><td rowspan="1" colspan="1">
                  <ext-link xmlns:xlink="http://www.w3.org/1999/xlink" xlink:href="PX978860" ext-link-type="gen" xlink:type="simple">PX978860</ext-link>
                </td><td rowspan="1" colspan="1">
                  <ext-link xmlns:xlink="http://www.w3.org/1999/xlink" xlink:href="https://portal.boldsystems.org/record/GBAAZ70755-26" ext-link-type="uri" xlink:type="simple">GBAAZ70755-26</ext-link>
                </td><td rowspan="1" colspan="1">NA</td></tr><tr><td rowspan="1" colspan="1"><italic><tp:taxon-name><tp:taxon-name-part taxon-name-part-type="genus" reg="Elates">Elates</tp:taxon-name-part> <tp:taxon-name-part taxon-name-part-type="species" reg="saranganiensis">saranganiensis</tp:taxon-name-part></tp:taxon-name></italic> sp. nov.</td><td rowspan="1" colspan="1"><abbrev xmlns:xlink="http://www.w3.org/1999/xlink" content-type="institution" xlink:title="University of the Philippines Mindanao, Davao City, Philippines" xlink:type="simple">UPMIN</abbrev> FDP_SGES_2407_80L</td><td rowspan="1" colspan="1">
                  <ext-link xmlns:xlink="http://www.w3.org/1999/xlink" xlink:href="PX978859" ext-link-type="gen" xlink:type="simple">PX978859</ext-link>
                </td><td rowspan="1" colspan="1">
                  <ext-link xmlns:xlink="http://www.w3.org/1999/xlink" xlink:href="https://portal.boldsystems.org/record/GBAAZ69313-26" ext-link-type="uri" xlink:type="simple">GBAAZ69313-26</ext-link>
                </td><td rowspan="1" colspan="1">NA</td></tr><tr><td rowspan="1" colspan="1"><italic><tp:taxon-name><tp:taxon-name-part taxon-name-part-type="genus" reg="Elates">Elates</tp:taxon-name-part> <tp:taxon-name-part taxon-name-part-type="species" reg="saranganiensis">saranganiensis</tp:taxon-name-part></tp:taxon-name></italic> sp. nov.</td><td rowspan="1" colspan="1"><abbrev xmlns:xlink="http://www.w3.org/1999/xlink" content-type="institution" xlink:title="University of the Philippines Mindanao, Davao City, Philippines" xlink:type="simple">UPMIN</abbrev> FDP_SGES_2407_80M</td><td rowspan="1" colspan="1">
                  <ext-link xmlns:xlink="http://www.w3.org/1999/xlink" xlink:href="PX978858" ext-link-type="gen" xlink:type="simple">PX978858</ext-link>
                </td><td rowspan="1" colspan="1">
                  <ext-link xmlns:xlink="http://www.w3.org/1999/xlink" xlink:href="https://portal.boldsystems.org/record/GBAAZ69843-26" ext-link-type="uri" xlink:type="simple">GBAAZ69843-26</ext-link>
                </td><td rowspan="1" colspan="1">NA</td></tr><tr><td rowspan="1" colspan="1"><italic><tp:taxon-name><tp:taxon-name-part taxon-name-part-type="genus" reg="Elates">Elates</tp:taxon-name-part> <tp:taxon-name-part taxon-name-part-type="species" reg="saranganiensis">saranganiensis</tp:taxon-name-part></tp:taxon-name></italic> sp. nov.</td><td rowspan="1" colspan="1"><abbrev xmlns:xlink="http://www.w3.org/1999/xlink" content-type="institution" xlink:title="University of the Philippines Mindanao, Davao City, Philippines" xlink:type="simple">UPMIN</abbrev> FDP_SGES_2112_020A</td><td rowspan="1" colspan="1">
                  <ext-link xmlns:xlink="http://www.w3.org/1999/xlink" xlink:href="OR524370.1" ext-link-type="gen" xlink:type="simple">OR524370.1</ext-link>
                </td><td rowspan="1" colspan="1">
                  <ext-link xmlns:xlink="http://www.w3.org/1999/xlink" xlink:href="https://portal.boldsystems.org/record/MINDA335-23" ext-link-type="uri" xlink:type="simple">MINDA335-23</ext-link>
                </td><td rowspan="1" colspan="1">NA</td></tr><tr><td rowspan="1" colspan="1">
                  <italic>
                    <tp:taxon-name><tp:taxon-name-part taxon-name-part-type="genus" reg="Elates">Elates</tp:taxon-name-part> <tp:taxon-name-part taxon-name-part-type="species" reg="ransonnettii">ransonnettii</tp:taxon-name-part></tp:taxon-name>
                  </italic>
                </td><td rowspan="1" colspan="1"><named-content xmlns:xlink="http://www.w3.org/1999/xlink" content-type="dwc:institutional_code" xlink:title="Smithsonian Institution, National Museum of Natural History" xlink:href="https://scientific-collections.gbif.org/institution/586ee56e-b0fe-4dff-b7f9-aeb104f3308a" xlink:type="simple">USNM</named-content> 437616</td><td rowspan="1" colspan="1">
                  <ext-link xmlns:xlink="http://www.w3.org/1999/xlink" xlink:href="OQ386000.1" ext-link-type="gen" xlink:type="simple">OQ386000.1</ext-link>
                </td><td rowspan="1" colspan="1">
                  <ext-link xmlns:xlink="http://www.w3.org/1999/xlink" xlink:href="https://portal.boldsystems.org/record/PHILA1643-16" ext-link-type="uri" xlink:type="simple">PHILA1643-16</ext-link>
                </td><td rowspan="1" colspan="1">000817169</td></tr><tr><td rowspan="1" colspan="1">
                  <italic>
                    <tp:taxon-name><tp:taxon-name-part taxon-name-part-type="genus" reg="Elates">Elates</tp:taxon-name-part> <tp:taxon-name-part taxon-name-part-type="species" reg="ransonnettii">ransonnettii</tp:taxon-name-part></tp:taxon-name>
                  </italic>
                </td><td rowspan="1" colspan="1">UMT EEZ450</td><td rowspan="1" colspan="1">
                  <ext-link xmlns:xlink="http://www.w3.org/1999/xlink" xlink:href="OR918574.1" ext-link-type="gen" xlink:type="simple">OR918574.1</ext-link>
                </td><td rowspan="1" colspan="1">
                  <ext-link xmlns:xlink="http://www.w3.org/1999/xlink" xlink:href="https://portal.boldsystems.org/record/DBEEZ078-23" ext-link-type="uri" xlink:type="simple">DBEEZ078-23</ext-link>
                </td><td rowspan="1" colspan="1">NA</td></tr><tr><td rowspan="1" colspan="1">
                  <italic>
                    <tp:taxon-name><tp:taxon-name-part taxon-name-part-type="genus" reg="Elates">Elates</tp:taxon-name-part> <tp:taxon-name-part taxon-name-part-type="species" reg="ransonnettii">ransonnettii</tp:taxon-name-part></tp:taxon-name>
                  </italic>
                </td><td rowspan="1" colspan="1">CSIRO H 6710-02</td><td rowspan="1" colspan="1">
                  <ext-link xmlns:xlink="http://www.w3.org/1999/xlink" xlink:href="GU673226.1" ext-link-type="gen" xlink:type="simple">GU673226.1</ext-link>
                </td><td rowspan="1" colspan="1">
                  <ext-link xmlns:xlink="http://www.w3.org/1999/xlink" xlink:href="https://portal.boldsystems.org/record/FOAH154-08" ext-link-type="uri" xlink:type="simple">FOAH154-08</ext-link>
                </td><td rowspan="1" colspan="1">NA</td></tr><tr><td rowspan="1" colspan="1">
                  <italic>
                    <tp:taxon-name><tp:taxon-name-part taxon-name-part-type="genus" reg="Platycephalus">Platycephalus</tp:taxon-name-part> <tp:taxon-name-part taxon-name-part-type="species" reg="bassensis">bassensis</tp:taxon-name-part></tp:taxon-name>
                  </italic>
                </td><td rowspan="1" colspan="1">CSIRO BW-A9441</td><td rowspan="1" colspan="1">
                  <ext-link xmlns:xlink="http://www.w3.org/1999/xlink" xlink:href="JN312819.1" ext-link-type="gen" xlink:type="simple">JN312819.1</ext-link>
                </td><td rowspan="1" colspan="1">
                  <ext-link xmlns:xlink="http://www.w3.org/1999/xlink" xlink:href="https://portal.boldsystems.org/record/FOAL1144-10" ext-link-type="uri" xlink:type="simple">FOAL1144-10</ext-link>
                </td><td rowspan="1" colspan="1">NA</td></tr><tr><td rowspan="1" colspan="1">
                  <italic>
                    <tp:taxon-name><tp:taxon-name-part taxon-name-part-type="genus" reg="Platycephalus">Platycephalus</tp:taxon-name-part> <tp:taxon-name-part taxon-name-part-type="species" reg="grandispinis">grandispinis</tp:taxon-name-part></tp:taxon-name>
                  </italic>
                </td><td rowspan="1" colspan="1">CSIRO BW-A8440</td><td rowspan="1" colspan="1">
                  <ext-link xmlns:xlink="http://www.w3.org/1999/xlink" xlink:href="HM902692.1" ext-link-type="gen" xlink:type="simple">HM902692.1</ext-link>
                </td><td rowspan="1" colspan="1">
                  <ext-link xmlns:xlink="http://www.w3.org/1999/xlink" xlink:href="https://portal.boldsystems.org/record/FOAK647-10" ext-link-type="uri" xlink:type="simple">FOAK647-10</ext-link>
                </td><td rowspan="1" colspan="1">NA</td></tr><tr><td rowspan="1" colspan="1">
                  <italic>
                    <tp:taxon-name><tp:taxon-name-part taxon-name-part-type="genus" reg="Platycephalus">Platycephalus</tp:taxon-name-part> <tp:taxon-name-part taxon-name-part-type="species" reg="laevigatus">laevigatus</tp:taxon-name-part></tp:taxon-name>
                  </italic>
                </td><td rowspan="1" colspan="1">CSIRO BW-A521</td><td rowspan="1" colspan="1">
                  <ext-link xmlns:xlink="http://www.w3.org/1999/xlink" xlink:href="DQ107980.1" ext-link-type="gen" xlink:type="simple">DQ107980.1</ext-link>
                </td><td rowspan="1" colspan="1">
                  <ext-link xmlns:xlink="http://www.w3.org/1999/xlink" xlink:href="https://portal.boldsystems.org/record/FOA521-04" ext-link-type="uri" xlink:type="simple">FOA521-04</ext-link>
                </td><td rowspan="1" colspan="1">NA</td></tr><tr><td rowspan="1" colspan="1">
                  <italic>
                    <tp:taxon-name><tp:taxon-name-part taxon-name-part-type="genus" reg="Platycephalus">Platycephalus</tp:taxon-name-part> <tp:taxon-name-part taxon-name-part-type="species" reg="caeruleopunctatus">caeruleopunctatus</tp:taxon-name-part></tp:taxon-name>
                  </italic>
                </td><td rowspan="1" colspan="1">CSIRO BW-A8413</td><td rowspan="1" colspan="1">
                  <ext-link xmlns:xlink="http://www.w3.org/1999/xlink" xlink:href="HM902668.1" ext-link-type="gen" xlink:type="simple">HM902668.1</ext-link>
                </td><td rowspan="1" colspan="1">
                  <ext-link xmlns:xlink="http://www.w3.org/1999/xlink" xlink:href="https://portal.boldsystems.org/record/FOAK620-10" ext-link-type="uri" xlink:type="simple">FOAK620-10</ext-link>
                </td><td rowspan="1" colspan="1">NA</td></tr><tr><td rowspan="1" colspan="1">
                  <italic>
                    <tp:taxon-name><tp:taxon-name-part taxon-name-part-type="genus" reg="Platycephalus">Platycephalus</tp:taxon-name-part> <tp:taxon-name-part taxon-name-part-type="species" reg="speculator">speculator</tp:taxon-name-part></tp:taxon-name>
                  </italic>
                </td><td rowspan="1" colspan="1">CSIRO BW-A541</td><td rowspan="1" colspan="1">
                  <ext-link xmlns:xlink="http://www.w3.org/1999/xlink" xlink:href="DQ107952.1" ext-link-type="gen" xlink:type="simple">DQ107952.1</ext-link>
                </td><td rowspan="1" colspan="1">
                  <ext-link xmlns:xlink="http://www.w3.org/1999/xlink" xlink:href="https://portal.boldsystems.org/record/FOA541-04" ext-link-type="uri" xlink:type="simple">FOA541-04</ext-link>
                </td><td rowspan="1" colspan="1">NA</td></tr><tr><td rowspan="1" colspan="1">
                  <italic>
                    <tp:taxon-name><tp:taxon-name-part taxon-name-part-type="genus" reg="Platycephalus">Platycephalus</tp:taxon-name-part> <tp:taxon-name-part taxon-name-part-type="species" reg="orbitalis">orbitalis</tp:taxon-name-part></tp:taxon-name>
                  </italic>
                </td><td rowspan="1" colspan="1">CSIRO H 6381-03</td><td rowspan="1" colspan="1">
                  <ext-link xmlns:xlink="http://www.w3.org/1999/xlink" xlink:href="JX488284.1" ext-link-type="gen" xlink:type="simple">JX488284.1</ext-link>
                </td><td rowspan="1" colspan="1">
                  <ext-link xmlns:xlink="http://www.w3.org/1999/xlink" xlink:href="https://portal.boldsystems.org/record/FOAF384-07" ext-link-type="uri" xlink:type="simple">FOAF384-07</ext-link>
                </td><td rowspan="1" colspan="1">NA</td></tr><tr><td rowspan="1" colspan="1">
                  <italic>
                    <tp:taxon-name><tp:taxon-name-part taxon-name-part-type="genus" reg="Platycephalus">Platycephalus</tp:taxon-name-part> <tp:taxon-name-part taxon-name-part-type="species" reg="marmoratus">marmoratus</tp:taxon-name-part></tp:taxon-name>
                  </italic>
                </td><td rowspan="1" colspan="1">CSIRO BW-A536</td><td rowspan="1" colspan="1">
                  <ext-link xmlns:xlink="http://www.w3.org/1999/xlink" xlink:href="DQ107963.1" ext-link-type="gen" xlink:type="simple">DQ107963.1</ext-link>
                </td><td rowspan="1" colspan="1">
                  <ext-link xmlns:xlink="http://www.w3.org/1999/xlink" xlink:href="https://portal.boldsystems.org/record/FOA536-04" ext-link-type="uri" xlink:type="simple">FOA536-04</ext-link>
                </td><td rowspan="1" colspan="1">NA</td></tr><tr><td rowspan="1" colspan="1">
                  <italic>
                    <tp:taxon-name><tp:taxon-name-part taxon-name-part-type="genus" reg="Platycephalus">Platycephalus</tp:taxon-name-part> <tp:taxon-name-part taxon-name-part-type="species" reg="indicus">indicus</tp:taxon-name-part></tp:taxon-name>
                  </italic>
                </td><td rowspan="1" colspan="1"><named-content xmlns:xlink="http://www.w3.org/1999/xlink" content-type="dwc:institutional_code" xlink:title="Smithsonian Institution, National Museum of Natural History" xlink:href="https://scientific-collections.gbif.org/institution/586ee56e-b0fe-4dff-b7f9-aeb104f3308a" xlink:type="simple">USNM</named-content> 437972</td><td rowspan="1" colspan="1">NA</td><td rowspan="1" colspan="1">
                  <ext-link xmlns:xlink="http://www.w3.org/1999/xlink" xlink:href="https://portal.boldsystems.org/record/PHILA1999-16" ext-link-type="uri" xlink:type="simple">PHILA1999-16</ext-link>
                </td><td rowspan="1" colspan="1">NA</td></tr><tr><td rowspan="1" colspan="1">
                  <italic>
                    <tp:taxon-name><tp:taxon-name-part taxon-name-part-type="genus" reg="Platycephalus">Platycephalus</tp:taxon-name-part> <tp:taxon-name-part taxon-name-part-type="species" reg="endrachtensis">endrachtensis</tp:taxon-name-part></tp:taxon-name>
                  </italic>
                </td><td rowspan="1" colspan="1">CSIRO BW-A491</td><td rowspan="1" colspan="1">
                  <ext-link xmlns:xlink="http://www.w3.org/1999/xlink" xlink:href="DQ107998.1" ext-link-type="gen" xlink:type="simple">DQ107998.1</ext-link>
                </td><td rowspan="1" colspan="1">
                  <ext-link xmlns:xlink="http://www.w3.org/1999/xlink" xlink:href="https://portal.boldsystems.org/record/FOA491-04" ext-link-type="uri" xlink:type="simple">FOA491-04</ext-link>
                </td><td rowspan="1" colspan="1">NA</td></tr><tr><td rowspan="1" colspan="1">
                  <italic>
                    <tp:taxon-name><tp:taxon-name-part taxon-name-part-type="genus" reg="Platycephalus">Platycephalus</tp:taxon-name-part> <tp:taxon-name-part taxon-name-part-type="species" reg="conatus">conatus</tp:taxon-name-part></tp:taxon-name>
                  </italic>
                </td><td rowspan="1" colspan="1">NMV A25185-002</td><td rowspan="1" colspan="1">
                  <ext-link xmlns:xlink="http://www.w3.org/1999/xlink" xlink:href="JX488183.1" ext-link-type="gen" xlink:type="simple">JX488183.1</ext-link>
                </td><td rowspan="1" colspan="1">
                  <ext-link xmlns:xlink="http://www.w3.org/1999/xlink" xlink:href="https://portal.boldsystems.org/record/FMVIC1014-08" ext-link-type="uri" xlink:type="simple">FMVIC1014-08</ext-link>
                </td><td rowspan="1" colspan="1">NA</td></tr><tr><td rowspan="1" colspan="1">
                  <italic>
                    <tp:taxon-name><tp:taxon-name-part taxon-name-part-type="genus" reg="Suggrundus">Suggrundus</tp:taxon-name-part> <tp:taxon-name-part taxon-name-part-type="species" reg="macracanthus">macracanthus</tp:taxon-name-part></tp:taxon-name>
                  </italic>
                </td><td rowspan="1" colspan="1"><named-content xmlns:xlink="http://www.w3.org/1999/xlink" content-type="dwc:institutional_code" xlink:title="Smithsonian Institution, National Museum of Natural History" xlink:href="https://scientific-collections.gbif.org/institution/586ee56e-b0fe-4dff-b7f9-aeb104f3308a" xlink:type="simple">USNM</named-content> 424659</td><td rowspan="1" colspan="1">
                  <ext-link xmlns:xlink="http://www.w3.org/1999/xlink" xlink:href="OQ386569.1" ext-link-type="gen" xlink:type="simple">OQ386569.1</ext-link>
                </td><td rowspan="1" colspan="1">
                  <ext-link xmlns:xlink="http://www.w3.org/1999/xlink" xlink:href="https://portal.boldsystems.org/record/PHILA1048-13" ext-link-type="uri" xlink:type="simple">PHILA1048-13</ext-link>
                </td><td rowspan="1" colspan="1">NA</td></tr><tr><td rowspan="1" colspan="1">
                  <italic>
                    <tp:taxon-name><tp:taxon-name-part taxon-name-part-type="genus" reg="Sunagocia">Sunagocia</tp:taxon-name-part> <tp:taxon-name-part taxon-name-part-type="species" reg="otaitensis">otaitensis</tp:taxon-name-part></tp:taxon-name>
                  </italic>
                </td><td rowspan="1" colspan="1"><named-content xmlns:xlink="http://www.w3.org/1999/xlink" content-type="dwc:institutional_code" xlink:title="Smithsonian Institution, National Museum of Natural History" xlink:href="https://scientific-collections.gbif.org/institution/586ee56e-b0fe-4dff-b7f9-aeb104f3308a" xlink:type="simple">USNM</named-content> 443453</td><td rowspan="1" colspan="1">
                  <ext-link xmlns:xlink="http://www.w3.org/1999/xlink" xlink:href="OQ385919.1" ext-link-type="gen" xlink:type="simple">OQ385919.1</ext-link>
                </td><td rowspan="1" colspan="1">
                  <ext-link xmlns:xlink="http://www.w3.org/1999/xlink" xlink:href="https://portal.boldsystems.org/record/PHILA2804-18" ext-link-type="uri" xlink:type="simple">PHILA2804-18</ext-link>
                </td><td rowspan="1" colspan="1">NA</td></tr><tr><td rowspan="1" colspan="1">
                  <italic>
                    <tp:taxon-name><tp:taxon-name-part taxon-name-part-type="genus" reg="Hoplichthys">Hoplichthys</tp:taxon-name-part> <tp:taxon-name-part taxon-name-part-type="species" reg="haswelli">haswelli</tp:taxon-name-part></tp:taxon-name>
                  </italic>
                </td><td rowspan="1" colspan="1">CSIRO BW-A3242</td><td rowspan="1" colspan="1">NA</td><td rowspan="1" colspan="1">
                  <ext-link xmlns:xlink="http://www.w3.org/1999/xlink" xlink:href="https://portal.boldsystems.org/record/FOAF370-07" ext-link-type="uri" xlink:type="simple">FOAF370-07</ext-link>
                </td><td rowspan="1" colspan="1">NA</td></tr><tr><td rowspan="1" colspan="1">
                  <italic>
                    <tp:taxon-name><tp:taxon-name-part taxon-name-part-type="genus" reg="Scorpaenopsis">Scorpaenopsis</tp:taxon-name-part> <tp:taxon-name-part taxon-name-part-type="species" reg="cotticeps">cotticeps</tp:taxon-name-part></tp:taxon-name>
                  </italic>
                </td><td rowspan="1" colspan="1"><named-content xmlns:xlink="http://www.w3.org/1999/xlink" content-type="dwc:institutional_code" xlink:title="Smithsonian Institution, National Museum of Natural History" xlink:href="https://scientific-collections.gbif.org/institution/586ee56e-b0fe-4dff-b7f9-aeb104f3308a" xlink:type="simple">USNM</named-content> 432588</td><td rowspan="1" colspan="1">
                  <ext-link xmlns:xlink="http://www.w3.org/1999/xlink" xlink:href="OQ385562.1" ext-link-type="gen" xlink:type="simple">OQ385562.1</ext-link>
                </td><td rowspan="1" colspan="1">
                  <ext-link xmlns:xlink="http://www.w3.org/1999/xlink" xlink:href="https://portal.boldsystems.org/record/PHILA1587-15" ext-link-type="uri" xlink:type="simple">PHILA1587-15</ext-link>
                </td><td rowspan="1" colspan="1">NA</td></tr></tbody></table></table-wrap><table-wrap id="T3" position="float" orientation="portrait"><label>Table 3.</label><caption><p>Counts and measurements of type specimens for <italic><tp:taxon-name><tp:taxon-name-part taxon-name-part-type="genus" reg="Elates">Elates</tp:taxon-name-part> <tp:taxon-name-part taxon-name-part-type="species" reg="saranganiensis">saranganiensis</tp:taxon-name-part></tp:taxon-name></italic> sp. nov. with <italic><tp:taxon-name><tp:taxon-name-part taxon-name-part-type="genus" reg="Elates">E.</tp:taxon-name-part> <tp:taxon-name-part taxon-name-part-type="species" reg="ransonnettii">ransonnettii</tp:taxon-name-part></tp:taxon-name></italic> for comparison. Modes of meristic characters presented in parentheses where applicable.</p></caption><table><tbody><tr><th rowspan="1" colspan="1">Character</th><th rowspan="1" colspan="1">Holotype</th><th rowspan="1" colspan="1">Paratypes, <italic>n</italic> = 3</th><th rowspan="1" colspan="1">Non types, <italic>n</italic> = 14</th><th rowspan="1" colspan="1"><italic><tp:taxon-name><tp:taxon-name-part taxon-name-part-type="genus" reg="Elates">E.</tp:taxon-name-part> <tp:taxon-name-part taxon-name-part-type="species" reg="ransonnettii">ransonnettii</tp:taxon-name-part></tp:taxon-name>, n</italic> = 23</th></tr><tr><td rowspan="1" colspan="1">Standard length (<abbrev xmlns:xlink="http://www.w3.org/1999/xlink" xlink:title="standard length" xlink:type="simple">SL</abbrev>) (mm)</td><td rowspan="1" colspan="1">151.4</td><td rowspan="1" colspan="1">124.2–197.4</td><td rowspan="1" colspan="1">178.3–259.4</td><td rowspan="1" colspan="1">84.0–157.7</td></tr><tr><td rowspan="1" colspan="1">Total length</td><td rowspan="1" colspan="1">172</td><td rowspan="1" colspan="1">142–223.8</td><td rowspan="1" colspan="1">203.4–294.7</td><td rowspan="1" colspan="1">96.0–181</td></tr><tr><td rowspan="1" colspan="1">First dorsal-fin spines</td><td rowspan="1" colspan="1">I, VI</td><td rowspan="1" colspan="1">I, VI</td><td rowspan="1" colspan="1">I, VI</td><td rowspan="1" colspan="1">I, V–I, VI (I, V)</td></tr><tr><td rowspan="1" colspan="1">Second dorsal-fin rays</td><td rowspan="1" colspan="1">13</td><td rowspan="1" colspan="1">13</td><td rowspan="1" colspan="1">13</td><td rowspan="1" colspan="1">13</td></tr><tr><td rowspan="1" colspan="1">Anal-fin rays</td><td rowspan="1" colspan="1">13</td><td rowspan="1" colspan="1">13</td><td rowspan="1" colspan="1">13</td><td rowspan="1" colspan="1">13</td></tr><tr><td rowspan="1" colspan="1">Pectoral-fin rays</td><td rowspan="1" colspan="1">17</td><td rowspan="1" colspan="1">17–18 (17)</td><td rowspan="1" colspan="1">17–18 (18)</td><td rowspan="1" colspan="1">16–20 (17)</td></tr><tr><td rowspan="1" colspan="1">Pelvic-fin rays</td><td rowspan="1" colspan="1">I, 5</td><td rowspan="1" colspan="1">I, 5</td><td rowspan="1" colspan="1">I, 5</td><td rowspan="1" colspan="1">I, 5</td></tr><tr><td rowspan="1" colspan="1">Principal caudal-fin rays</td><td rowspan="1" colspan="1">15</td><td rowspan="1" colspan="1">15</td><td rowspan="1" colspan="1">15</td><td rowspan="1" colspan="1">14–16 (15)</td></tr><tr><td rowspan="1" colspan="1">Pored scales in lateral line</td><td rowspan="1" colspan="1">86</td><td rowspan="1" colspan="1">87–92</td><td rowspan="1" colspan="1">80–93</td><td rowspan="1" colspan="1">84–97 (93)</td></tr><tr><td rowspan="1" colspan="1">Longitudinal scale rows</td><td rowspan="1" colspan="1">96</td><td rowspan="1" colspan="1">90–106</td><td rowspan="1" colspan="1">90–106 (99)</td><td rowspan="1" colspan="1">99–117 (110)</td></tr><tr><td rowspan="1" colspan="1">Scales above lateral line</td><td rowspan="1" colspan="1">11</td><td rowspan="1" colspan="1">10–12</td><td rowspan="1" colspan="1">10–12 (11)</td><td rowspan="1" colspan="1">6–8 (6)</td></tr><tr><td rowspan="1" colspan="1">Gill rakers (upper + lower limbs)</td><td rowspan="1" colspan="1">6 + 14</td><td rowspan="1" colspan="1">6 + 14–6 + 15 (6 + 14)</td><td rowspan="1" colspan="1">6 + 14</td><td rowspan="1" colspan="1">6 + 14–6 + 15 (6 + 14)</td></tr><tr><td rowspan="1" colspan="1">Head length (% <abbrev xmlns:xlink="http://www.w3.org/1999/xlink" xlink:title="standard length" xlink:type="simple">SL</abbrev>)</td><td rowspan="1" colspan="1">34.8</td><td rowspan="1" colspan="1">32.2–35.3</td><td rowspan="1" colspan="1">30.6–34.0</td><td rowspan="1" colspan="1">27.8–35.8</td></tr><tr><td rowspan="1" colspan="1">Pre-dorsal length (% <abbrev xmlns:xlink="http://www.w3.org/1999/xlink" xlink:title="standard length" xlink:type="simple">SL</abbrev>)</td><td rowspan="1" colspan="1">36.6</td><td rowspan="1" colspan="1">35.5–37.4</td><td rowspan="1" colspan="1">33.0–36.3</td><td rowspan="1" colspan="1">30.6–36.5</td></tr><tr><td rowspan="1" colspan="1">First dorsal-fin base length (% <abbrev xmlns:xlink="http://www.w3.org/1999/xlink" xlink:title="standard length" xlink:type="simple">SL</abbrev>)</td><td rowspan="1" colspan="1">16.6</td><td rowspan="1" colspan="1">11.4–16.6</td><td rowspan="1" colspan="1">13.4–16.1</td><td rowspan="1" colspan="1">10.0–15.3</td></tr><tr><td rowspan="1" colspan="1">Second dorsal-fin base length (% <abbrev xmlns:xlink="http://www.w3.org/1999/xlink" xlink:title="standard length" xlink:type="simple">SL</abbrev>)</td><td rowspan="1" colspan="1">35.2</td><td rowspan="1" colspan="1">34.7–36.1</td><td rowspan="1" colspan="1">29.7–35.0</td><td rowspan="1" colspan="1">31.7–41.1</td></tr><tr><td rowspan="1" colspan="1">Anal-fin base length (% <abbrev xmlns:xlink="http://www.w3.org/1999/xlink" xlink:title="standard length" xlink:type="simple">SL</abbrev>)</td><td rowspan="1" colspan="1">36.4</td><td rowspan="1" colspan="1">35.0–38.2</td><td rowspan="1" colspan="1">31.0–36.2</td><td rowspan="1" colspan="1">39.0–46.3</td></tr><tr><td rowspan="1" colspan="1">Caudal peduncle length (% <abbrev xmlns:xlink="http://www.w3.org/1999/xlink" xlink:title="standard length" xlink:type="simple">SL</abbrev>)</td><td rowspan="1" colspan="1">6.8</td><td rowspan="1" colspan="1">8.0–8.7</td><td rowspan="1" colspan="1">8.9–10.5</td><td rowspan="1" colspan="1">7.4–11.9</td></tr><tr><td rowspan="1" colspan="1">Caudal peduncle depth (% <abbrev xmlns:xlink="http://www.w3.org/1999/xlink" xlink:title="standard length" xlink:type="simple">SL</abbrev>)</td><td rowspan="1" colspan="1">2.8</td><td rowspan="1" colspan="1">2.6–2.7</td><td rowspan="1" colspan="1">2.3–3.0</td><td rowspan="1" colspan="1">2.7–3.9</td></tr><tr><td rowspan="1" colspan="1">Pectoral fin length (% <abbrev xmlns:xlink="http://www.w3.org/1999/xlink" xlink:title="standard length" xlink:type="simple">SL</abbrev>)</td><td rowspan="1" colspan="1">15.2</td><td rowspan="1" colspan="1">14.2–16.4</td><td rowspan="1" colspan="1">15.2–17.8</td><td rowspan="1" colspan="1">12.3–19.4</td></tr><tr><td rowspan="1" colspan="1">Pelvic fin length (% <abbrev xmlns:xlink="http://www.w3.org/1999/xlink" xlink:title="standard length" xlink:type="simple">SL</abbrev>)</td><td rowspan="1" colspan="1">16.1</td><td rowspan="1" colspan="1">14.9–17.3</td><td rowspan="1" colspan="1">14.3–17.5</td><td rowspan="1" colspan="1">13.4–19.5</td></tr><tr><td rowspan="1" colspan="1">Caudal fin length (% <abbrev xmlns:xlink="http://www.w3.org/1999/xlink" xlink:title="standard length" xlink:type="simple">SL</abbrev>)</td><td rowspan="1" colspan="1">13.6</td><td rowspan="1" colspan="1">12.6–13.6</td><td rowspan="1" colspan="1">10.4–14.7</td><td rowspan="1" colspan="1">14.4–21.5</td></tr><tr><td rowspan="1" colspan="1">First dorsal-fin spine length (% <abbrev xmlns:xlink="http://www.w3.org/1999/xlink" xlink:title="standard length" xlink:type="simple">SL</abbrev>)</td><td rowspan="1" colspan="1">0.9</td><td rowspan="1" colspan="1">0.8–1.0</td><td rowspan="1" colspan="1">0.7–1.1</td><td rowspan="1" colspan="1">0.5–2.0</td></tr><tr><td rowspan="1" colspan="1">Second dorsal-fin spine length (% <abbrev xmlns:xlink="http://www.w3.org/1999/xlink" xlink:title="standard length" xlink:type="simple">SL</abbrev>)</td><td rowspan="1" colspan="1">14.6</td><td rowspan="1" colspan="1">12.5–14.1</td><td rowspan="1" colspan="1">11.6–14.1</td><td rowspan="1" colspan="1">10.9–15.5</td></tr><tr><td rowspan="1" colspan="1">First dorsal-fin ray length (% <abbrev xmlns:xlink="http://www.w3.org/1999/xlink" xlink:title="standard length" xlink:type="simple">SL</abbrev>)</td><td rowspan="1" colspan="1">14.1</td><td rowspan="1" colspan="1">12.8–13.5</td><td rowspan="1" colspan="1">7.6–10.8</td><td rowspan="1" colspan="1">10.5–14.8</td></tr><tr><td rowspan="1" colspan="1">First anal-fin ray length (% <abbrev xmlns:xlink="http://www.w3.org/1999/xlink" xlink:title="standard length" xlink:type="simple">SL</abbrev>)</td><td rowspan="1" colspan="1">9.3</td><td rowspan="1" colspan="1">8.2–11.3</td><td rowspan="1" colspan="1">6.6–9.0</td><td rowspan="1" colspan="1">7.2–12.2</td></tr><tr><td rowspan="1" colspan="1">Snout length (% HL)</td><td rowspan="1" colspan="1">37.7</td><td rowspan="1" colspan="1">32.75–37.0</td><td rowspan="1" colspan="1">38.8–42.7</td><td rowspan="1" colspan="1">37.6–43.8</td></tr><tr><td rowspan="1" colspan="1">Orbit diameter (% HL)</td><td rowspan="1" colspan="1">23.2</td><td rowspan="1" colspan="1">21.2–24.8</td><td rowspan="1" colspan="1">18.5–26.3</td><td rowspan="1" colspan="1">15.8–20.7</td></tr><tr><td rowspan="1" colspan="1">Preopercular spine length (% HL)</td><td rowspan="1" colspan="1">22.2</td><td rowspan="1" colspan="1">18.1–21.1</td><td rowspan="1" colspan="1">19.8–24.4</td><td rowspan="1" colspan="1">18.9–26.1</td></tr><tr><td rowspan="1" colspan="1">Upper jaw length (% HL)</td><td rowspan="1" colspan="1">32.1</td><td rowspan="1" colspan="1">30.3–35.3</td><td rowspan="1" colspan="1">33.1–35.8</td><td rowspan="1" colspan="1">27.9–37.3</td></tr><tr><td rowspan="1" colspan="1">Lower jaw length (% HL)</td><td rowspan="1" colspan="1">28.5</td><td rowspan="1" colspan="1">29.5–33.2</td><td rowspan="1" colspan="1">27.3–34.4</td><td rowspan="1" colspan="1">34.8–42.7</td></tr><tr><td rowspan="1" colspan="1">Interorbital width (% HL)</td><td rowspan="1" colspan="1">3.6</td><td rowspan="1" colspan="1">2.0–3.9</td><td rowspan="1" colspan="1">2.5–4.1</td><td rowspan="1" colspan="1">2.9–5.2</td></tr><tr><td rowspan="1" colspan="1">Postorbital length (% HL)</td><td rowspan="1" colspan="1">40.0</td><td rowspan="1" colspan="1">38.5–40.3</td><td rowspan="1" colspan="1">41.0–45.7</td><td rowspan="1" colspan="1">39.3–46.8</td></tr><tr><td rowspan="1" colspan="1">Suborbital width (% HL)</td><td rowspan="1" colspan="1">3.7</td><td rowspan="1" colspan="1">2.8–4.5</td><td rowspan="1" colspan="1">4.6–6.6</td><td rowspan="1" colspan="1">4.3–7.5</td></tr></tbody></table></table-wrap><table-wrap id="T1" position="float" orientation="portrait"><label>Table 1.</label><caption><p>Selected comparative material examined. “*” indicate specimens used in Table <xref ref-type="table" rid="T3">3</xref>.</p></caption><table><tbody><tr><th rowspan="1" colspan="1">Species</th><th rowspan="1" colspan="1">Catalog no.</th><th rowspan="1" colspan="1">Count</th><th rowspan="1" colspan="1"><abbrev xmlns:xlink="http://www.w3.org/1999/xlink" xlink:title="standard length" xlink:type="simple">SL</abbrev> (mm)</th><th rowspan="1" colspan="1">Locality</th><th rowspan="1" colspan="1">Date</th></tr><tr><td rowspan="1" colspan="1">
                  <italic>
                    <tp:taxon-name><tp:taxon-name-part taxon-name-part-type="genus" reg="Elates">Elates</tp:taxon-name-part> <tp:taxon-name-part taxon-name-part-type="species" reg="ransonnettii">ransonnettii</tp:taxon-name-part></tp:taxon-name>
                  </italic>
                </td><td rowspan="1" colspan="1"><named-content xmlns:xlink="http://www.w3.org/1999/xlink" content-type="dwc:institutional_code" xlink:title="Smithsonian Institution, National Museum of Natural History" xlink:href="https://scientific-collections.gbif.org/institution/586ee56e-b0fe-4dff-b7f9-aeb104f3308a" xlink:type="simple">USNM</named-content> 424737*</td><td rowspan="1" colspan="1">1</td><td rowspan="1" colspan="1">138</td><td rowspan="1" colspan="1">Philippines</td><td rowspan="1" colspan="1">09 Jun. 2013</td></tr><tr><td rowspan="1" colspan="1">
                  <italic>
                    <tp:taxon-name><tp:taxon-name-part taxon-name-part-type="genus" reg="Elates">Elates</tp:taxon-name-part> <tp:taxon-name-part taxon-name-part-type="species" reg="ransonnettii">ransonnettii</tp:taxon-name-part></tp:taxon-name>
                  </italic>
                </td><td rowspan="1" colspan="1"><named-content xmlns:xlink="http://www.w3.org/1999/xlink" content-type="dwc:institutional_code" xlink:title="Smithsonian Institution, National Museum of Natural History" xlink:href="https://scientific-collections.gbif.org/institution/586ee56e-b0fe-4dff-b7f9-aeb104f3308a" xlink:type="simple">USNM</named-content> 437616*</td><td rowspan="1" colspan="1">1</td><td rowspan="1" colspan="1">137</td><td rowspan="1" colspan="1">Philippines</td><td rowspan="1" colspan="1">14 Jul. 2015</td></tr><tr><td rowspan="1" colspan="1">
                  <italic>
                    <tp:taxon-name><tp:taxon-name-part taxon-name-part-type="genus" reg="Elates">Elates</tp:taxon-name-part> <tp:taxon-name-part taxon-name-part-type="species" reg="ransonnettii">ransonnettii</tp:taxon-name-part></tp:taxon-name>
                  </italic>
                </td><td rowspan="1" colspan="1"><named-content xmlns:xlink="http://www.w3.org/1999/xlink" content-type="dwc:institutional_code" xlink:title="Smithsonian Institution, National Museum of Natural History" xlink:href="https://scientific-collections.gbif.org/institution/586ee56e-b0fe-4dff-b7f9-aeb104f3308a" xlink:type="simple">USNM</named-content> 477242*</td><td rowspan="1" colspan="1">1</td><td rowspan="1" colspan="1">156</td><td rowspan="1" colspan="1">Vietnam</td><td rowspan="1" colspan="1">29 Jan. 2024</td></tr><tr><td rowspan="1" colspan="1">
                  <italic>
                    <tp:taxon-name><tp:taxon-name-part taxon-name-part-type="genus" reg="Elates">Elates</tp:taxon-name-part> <tp:taxon-name-part taxon-name-part-type="species" reg="ransonnettii">ransonnettii</tp:taxon-name-part></tp:taxon-name>
                  </italic>
                </td><td rowspan="1" colspan="1"><named-content xmlns:xlink="http://www.w3.org/1999/xlink" content-type="dwc:institutional_code" xlink:title="Smithsonian Institution, National Museum of Natural History" xlink:href="https://scientific-collections.gbif.org/institution/586ee56e-b0fe-4dff-b7f9-aeb104f3308a" xlink:type="simple">USNM</named-content> 447065</td><td rowspan="1" colspan="1">57</td><td rowspan="1" colspan="1">76–156</td><td rowspan="1" colspan="1">Indonesia</td><td rowspan="1" colspan="1">5 Dec. 1975</td></tr><tr><td rowspan="1" colspan="1">
                  <italic>
                    <tp:taxon-name><tp:taxon-name-part taxon-name-part-type="genus" reg="Elates">Elates</tp:taxon-name-part> <tp:taxon-name-part taxon-name-part-type="species" reg="ransonnettii">ransonnettii</tp:taxon-name-part></tp:taxon-name>
                  </italic>
                </td><td rowspan="1" colspan="1"><named-content xmlns:xlink="http://www.w3.org/1999/xlink" content-type="dwc:institutional_code" xlink:title="Smithsonian Institution, National Museum of Natural History" xlink:href="https://scientific-collections.gbif.org/institution/586ee56e-b0fe-4dff-b7f9-aeb104f3308a" xlink:type="simple">USNM</named-content> 445119</td><td rowspan="1" colspan="1">3</td><td rowspan="1" colspan="1">115–135</td><td rowspan="1" colspan="1">Philippines</td><td rowspan="1" colspan="1">5 Jun. 1978</td></tr><tr><td rowspan="1" colspan="1">
                  <italic>
                    <tp:taxon-name><tp:taxon-name-part taxon-name-part-type="genus" reg="Elates">Elates</tp:taxon-name-part> <tp:taxon-name-part taxon-name-part-type="species" reg="ransonnettii">ransonnettii</tp:taxon-name-part></tp:taxon-name>
                  </italic>
                </td><td rowspan="1" colspan="1"><named-content xmlns:xlink="http://www.w3.org/1999/xlink" content-type="dwc:institutional_code" xlink:title="Smithsonian Institution, National Museum of Natural History" xlink:href="https://scientific-collections.gbif.org/institution/586ee56e-b0fe-4dff-b7f9-aeb104f3308a" xlink:type="simple">USNM</named-content> 445105</td><td rowspan="1" colspan="1">2</td><td rowspan="1" colspan="1">116–142</td><td rowspan="1" colspan="1">Philippines</td><td rowspan="1" colspan="1">Oct. 1979</td></tr><tr><td rowspan="1" colspan="1">
                  <italic>
                    <tp:taxon-name><tp:taxon-name-part taxon-name-part-type="genus" reg="Elates">Elates</tp:taxon-name-part> <tp:taxon-name-part taxon-name-part-type="species" reg="ransonnettii">ransonnettii</tp:taxon-name-part></tp:taxon-name>
                  </italic>
                </td><td rowspan="1" colspan="1"><named-content xmlns:xlink="http://www.w3.org/1999/xlink" content-type="dwc:institutional_code" xlink:title="Smithsonian Institution, National Museum of Natural History" xlink:href="https://scientific-collections.gbif.org/institution/586ee56e-b0fe-4dff-b7f9-aeb104f3308a" xlink:type="simple">USNM</named-content> 445133*</td><td rowspan="1" colspan="1">27</td><td rowspan="1" colspan="1">137–152</td><td rowspan="1" colspan="1">Philippines</td><td rowspan="1" colspan="1">Feb. 1980</td></tr><tr><td rowspan="1" colspan="1">
                  <italic>
                    <tp:taxon-name><tp:taxon-name-part taxon-name-part-type="genus" reg="Elates">Elates</tp:taxon-name-part> <tp:taxon-name-part taxon-name-part-type="species" reg="ransonnettii">ransonnettii</tp:taxon-name-part></tp:taxon-name>
                  </italic>
                </td><td rowspan="1" colspan="1"><named-content xmlns:xlink="http://www.w3.org/1999/xlink" content-type="dwc:institutional_code" xlink:title="Smithsonian Institution, National Museum of Natural History" xlink:href="https://scientific-collections.gbif.org/institution/586ee56e-b0fe-4dff-b7f9-aeb104f3308a" xlink:type="simple">USNM</named-content> 264801</td><td rowspan="1" colspan="1">2</td><td rowspan="1" colspan="1">133–149</td><td rowspan="1" colspan="1">Indonesia</td><td rowspan="1" colspan="1">29 May 1983</td></tr><tr><td rowspan="1" colspan="1">
                  <italic>
                    <tp:taxon-name><tp:taxon-name-part taxon-name-part-type="genus" reg="Elates">Elates</tp:taxon-name-part> <tp:taxon-name-part taxon-name-part-type="species" reg="ransonnettii">ransonnettii</tp:taxon-name-part></tp:taxon-name>
                  </italic>
                </td><td rowspan="1" colspan="1"><named-content xmlns:xlink="http://www.w3.org/1999/xlink" content-type="dwc:institutional_code" xlink:title="Smithsonian Institution, National Museum of Natural History" xlink:href="https://scientific-collections.gbif.org/institution/586ee56e-b0fe-4dff-b7f9-aeb104f3308a" xlink:type="simple">USNM</named-content> 212202</td><td rowspan="1" colspan="1">1</td><td rowspan="1" colspan="1">90</td><td rowspan="1" colspan="1">Papua New Guinea</td><td rowspan="1" colspan="1">2 Dec. 1970</td></tr><tr><td rowspan="1" colspan="1">
                  <italic>
                    <tp:taxon-name><tp:taxon-name-part taxon-name-part-type="genus" reg="Elates">Elates</tp:taxon-name-part> <tp:taxon-name-part taxon-name-part-type="species" reg="ransonnettii">ransonnettii</tp:taxon-name-part></tp:taxon-name>
                  </italic>
                </td><td rowspan="1" colspan="1"><named-content xmlns:xlink="http://www.w3.org/1999/xlink" content-type="dwc:institutional_code" xlink:title="Smithsonian Institution, National Museum of Natural History" xlink:href="https://scientific-collections.gbif.org/institution/586ee56e-b0fe-4dff-b7f9-aeb104f3308a" xlink:type="simple">USNM</named-content> 99705</td><td rowspan="1" colspan="1">1</td><td rowspan="1" colspan="1">119</td><td rowspan="1" colspan="1">Philippines</td><td rowspan="1" colspan="1">NA</td></tr><tr><td rowspan="1" colspan="1">
                  <italic>
                    <tp:taxon-name><tp:taxon-name-part taxon-name-part-type="genus" reg="Elates">Elates</tp:taxon-name-part> <tp:taxon-name-part taxon-name-part-type="species" reg="ransonnettii">ransonnettii</tp:taxon-name-part></tp:taxon-name>
                  </italic>
                </td><td rowspan="1" colspan="1"><named-content xmlns:xlink="http://www.w3.org/1999/xlink" content-type="dwc:institutional_code" xlink:title="Smithsonian Institution, National Museum of Natural History" xlink:href="https://scientific-collections.gbif.org/institution/586ee56e-b0fe-4dff-b7f9-aeb104f3308a" xlink:type="simple">USNM</named-content> 340586</td><td rowspan="1" colspan="1">1</td><td rowspan="1" colspan="1">171</td><td rowspan="1" colspan="1">China</td><td rowspan="1" colspan="1">Oct. 1965</td></tr><tr><td rowspan="1" colspan="1">
                  <italic>
                    <tp:taxon-name><tp:taxon-name-part taxon-name-part-type="genus" reg="Elates">Elates</tp:taxon-name-part> <tp:taxon-name-part taxon-name-part-type="species" reg="ransonnettii">ransonnettii</tp:taxon-name-part></tp:taxon-name>
                  </italic>
                </td><td rowspan="1" colspan="1"><named-content xmlns:xlink="http://www.w3.org/1999/xlink" content-type="dwc:institutional_code" xlink:title="Smithsonian Institution, National Museum of Natural History" xlink:href="https://scientific-collections.gbif.org/institution/586ee56e-b0fe-4dff-b7f9-aeb104f3308a" xlink:type="simple">USNM</named-content> 345443</td><td rowspan="1" colspan="1">1</td><td rowspan="1" colspan="1">115</td><td rowspan="1" colspan="1">Myanmar</td><td rowspan="1" colspan="1">17 Jul. 1996</td></tr><tr><td rowspan="1" colspan="1">
                  <italic>
                    <tp:taxon-name><tp:taxon-name-part taxon-name-part-type="genus" reg="Elates">Elates</tp:taxon-name-part> <tp:taxon-name-part taxon-name-part-type="species" reg="ransonnettii">ransonnettii</tp:taxon-name-part></tp:taxon-name>
                  </italic>
                </td><td rowspan="1" colspan="1"><named-content xmlns:xlink="http://www.w3.org/1999/xlink" content-type="dwc:institutional_code" xlink:title="Smithsonian Institution, National Museum of Natural History" xlink:href="https://scientific-collections.gbif.org/institution/586ee56e-b0fe-4dff-b7f9-aeb104f3308a" xlink:type="simple">USNM</named-content> 340480</td><td rowspan="1" colspan="1">1</td><td rowspan="1" colspan="1">138</td><td rowspan="1" colspan="1">Philippines</td><td rowspan="1" colspan="1">30 Sep. 1995</td></tr><tr><td rowspan="1" colspan="1">
                  <italic>
                    <tp:taxon-name><tp:taxon-name-part taxon-name-part-type="genus" reg="Elates">Elates</tp:taxon-name-part> <tp:taxon-name-part taxon-name-part-type="species" reg="ransonnettii">ransonnettii</tp:taxon-name-part></tp:taxon-name>
                  </italic>
                </td><td rowspan="1" colspan="1"><named-content xmlns:xlink="http://www.w3.org/1999/xlink" content-type="dwc:institutional_code" xlink:title="Smithsonian Institution, National Museum of Natural History" xlink:href="https://scientific-collections.gbif.org/institution/586ee56e-b0fe-4dff-b7f9-aeb104f3308a" xlink:type="simple">USNM</named-content> 99018</td><td rowspan="1" colspan="1">1</td><td rowspan="1" colspan="1">69</td><td rowspan="1" colspan="1">Philippines</td><td rowspan="1" colspan="1">10 May 1909</td></tr><tr><td rowspan="1" colspan="1">
                  <italic>
                    <tp:taxon-name><tp:taxon-name-part taxon-name-part-type="genus" reg="Elates">Elates</tp:taxon-name-part> <tp:taxon-name-part taxon-name-part-type="species" reg="ransonnettii">ransonnettii</tp:taxon-name-part></tp:taxon-name>
                  </italic>
                </td><td rowspan="1" colspan="1"><named-content xmlns:xlink="http://www.w3.org/1999/xlink" content-type="dwc:institutional_code" xlink:title="Smithsonian Institution, National Museum of Natural History" xlink:href="https://scientific-collections.gbif.org/institution/586ee56e-b0fe-4dff-b7f9-aeb104f3308a" xlink:type="simple">USNM</named-content> 447193</td><td rowspan="1" colspan="1">6</td><td rowspan="1" colspan="1">107–139</td><td rowspan="1" colspan="1">Philippines</td><td rowspan="1" colspan="1">3 Mar. 1961</td></tr><tr><td rowspan="1" colspan="1">
                  <italic>
                    <tp:taxon-name><tp:taxon-name-part taxon-name-part-type="genus" reg="Elates">Elates</tp:taxon-name-part> <tp:taxon-name-part taxon-name-part-type="species" reg="ransonnettii">ransonnettii</tp:taxon-name-part></tp:taxon-name>
                  </italic>
                </td><td rowspan="1" colspan="1"><named-content xmlns:xlink="http://www.w3.org/1999/xlink" content-type="dwc:institutional_code" xlink:title="Smithsonian Institution, National Museum of Natural History" xlink:href="https://scientific-collections.gbif.org/institution/586ee56e-b0fe-4dff-b7f9-aeb104f3308a" xlink:type="simple">USNM</named-content> 445018</td><td rowspan="1" colspan="1">5</td><td rowspan="1" colspan="1">133–154</td><td rowspan="1" colspan="1">Thailand</td><td rowspan="1" colspan="1">10 Feb. 1966</td></tr><tr><td rowspan="1" colspan="1">
                  <italic>
                    <tp:taxon-name><tp:taxon-name-part taxon-name-part-type="genus" reg="Elates">Elates</tp:taxon-name-part> <tp:taxon-name-part taxon-name-part-type="species" reg="ransonnettii">ransonnettii</tp:taxon-name-part></tp:taxon-name>
                  </italic>
                </td><td rowspan="1" colspan="1"><named-content xmlns:xlink="http://www.w3.org/1999/xlink" content-type="dwc:institutional_code" xlink:title="Smithsonian Institution, National Museum of Natural History" xlink:href="https://scientific-collections.gbif.org/institution/586ee56e-b0fe-4dff-b7f9-aeb104f3308a" xlink:type="simple">USNM</named-content> 99653*</td><td rowspan="1" colspan="1">9</td><td rowspan="1" colspan="1">83–128</td><td rowspan="1" colspan="1">Philippines</td><td rowspan="1" colspan="1">8 Feb. 1909</td></tr><tr><td rowspan="1" colspan="1">
                  <italic>
                    <tp:taxon-name><tp:taxon-name-part taxon-name-part-type="genus" reg="Elates">Elates</tp:taxon-name-part> <tp:taxon-name-part taxon-name-part-type="species" reg="ransonnettii">ransonnettii</tp:taxon-name-part></tp:taxon-name>
                  </italic>
                </td><td rowspan="1" colspan="1"><named-content xmlns:xlink="http://www.w3.org/1999/xlink" content-type="dwc:institutional_code" xlink:title="Smithsonian Institution, National Museum of Natural History" xlink:href="https://scientific-collections.gbif.org/institution/586ee56e-b0fe-4dff-b7f9-aeb104f3308a" xlink:type="simple">USNM</named-content> 99704</td><td rowspan="1" colspan="1">8</td><td rowspan="1" colspan="1">87–114</td><td rowspan="1" colspan="1">Philippines</td><td rowspan="1" colspan="1">10 May 1909</td></tr><tr><td rowspan="1" colspan="1">
                  <italic>
                    <tp:taxon-name><tp:taxon-name-part taxon-name-part-type="genus" reg="Elates">Elates</tp:taxon-name-part> <tp:taxon-name-part taxon-name-part-type="species" reg="ransonnettii">ransonnettii</tp:taxon-name-part></tp:taxon-name>
                  </italic>
                </td><td rowspan="1" colspan="1"><named-content xmlns:xlink="http://www.w3.org/1999/xlink" content-type="dwc:institutional_code" xlink:title="Smithsonian Institution, National Museum of Natural History" xlink:href="https://scientific-collections.gbif.org/institution/586ee56e-b0fe-4dff-b7f9-aeb104f3308a" xlink:type="simple">USNM</named-content> 445014</td><td rowspan="1" colspan="1">1</td><td rowspan="1" colspan="1">129</td><td rowspan="1" colspan="1">Philippines</td><td rowspan="1" colspan="1">17 May 1969</td></tr><tr><td rowspan="1" colspan="1">
                  <italic>
                    <tp:taxon-name><tp:taxon-name-part taxon-name-part-type="genus" reg="Elates">Elates</tp:taxon-name-part> <tp:taxon-name-part taxon-name-part-type="species" reg="ransonnettii">ransonnettii</tp:taxon-name-part></tp:taxon-name>
                  </italic>
                </td><td rowspan="1" colspan="1"><named-content xmlns:xlink="http://www.w3.org/1999/xlink" content-type="dwc:institutional_code" xlink:title="Smithsonian Institution, National Museum of Natural History" xlink:href="https://scientific-collections.gbif.org/institution/586ee56e-b0fe-4dff-b7f9-aeb104f3308a" xlink:type="simple">USNM</named-content> 444994</td><td rowspan="1" colspan="1">1</td><td rowspan="1" colspan="1">131</td><td rowspan="1" colspan="1">Philippines</td><td rowspan="1" colspan="1">30 Apr. 1980</td></tr><tr><td rowspan="1" colspan="1">
                  <italic>
                    <tp:taxon-name><tp:taxon-name-part taxon-name-part-type="genus" reg="Elates">Elates</tp:taxon-name-part> <tp:taxon-name-part taxon-name-part-type="species" reg="ransonnettii">ransonnettii</tp:taxon-name-part></tp:taxon-name>
                  </italic>
                </td><td rowspan="1" colspan="1"><named-content xmlns:xlink="http://www.w3.org/1999/xlink" content-type="dwc:institutional_code" xlink:title="Smithsonian Institution, National Museum of Natural History" xlink:href="https://scientific-collections.gbif.org/institution/586ee56e-b0fe-4dff-b7f9-aeb104f3308a" xlink:type="simple">USNM</named-content> 445013</td><td rowspan="1" colspan="1">1</td><td rowspan="1" colspan="1">NA</td><td rowspan="1" colspan="1">Philippines</td><td rowspan="1" colspan="1">10 May 1909</td></tr><tr><td rowspan="1" colspan="1">
                  <italic>
                    <tp:taxon-name><tp:taxon-name-part taxon-name-part-type="genus" reg="Elates">Elates</tp:taxon-name-part> <tp:taxon-name-part taxon-name-part-type="species" reg="ransonnettii">ransonnettii</tp:taxon-name-part></tp:taxon-name>
                  </italic>
                </td><td rowspan="1" colspan="1"><named-content xmlns:xlink="http://www.w3.org/1999/xlink" content-type="dwc:institutional_code" xlink:title="Smithsonian Institution, National Museum of Natural History" xlink:href="https://scientific-collections.gbif.org/institution/586ee56e-b0fe-4dff-b7f9-aeb104f3308a" xlink:type="simple">USNM</named-content> 445001</td><td rowspan="1" colspan="1">1</td><td rowspan="1" colspan="1">61</td><td rowspan="1" colspan="1">Philippines</td><td rowspan="1" colspan="1">9 Jun. 1978</td></tr><tr><td rowspan="1" colspan="1">
                  <italic>
                    <tp:taxon-name><tp:taxon-name-part taxon-name-part-type="genus" reg="Elates">Elates</tp:taxon-name-part> <tp:taxon-name-part taxon-name-part-type="species" reg="ransonnettii">ransonnettii</tp:taxon-name-part></tp:taxon-name>
                  </italic>
                </td><td rowspan="1" colspan="1"><named-content xmlns:xlink="http://www.w3.org/1999/xlink" content-type="dwc:institutional_code" xlink:title="Smithsonian Institution, National Museum of Natural History" xlink:href="https://scientific-collections.gbif.org/institution/586ee56e-b0fe-4dff-b7f9-aeb104f3308a" xlink:type="simple">USNM</named-content> 445097</td><td rowspan="1" colspan="1">10</td><td rowspan="1" colspan="1">52–113</td><td rowspan="1" colspan="1">Malaysia</td><td rowspan="1" colspan="1">6 May 1969</td></tr><tr><td rowspan="1" colspan="1">
                  <italic>
                    <tp:taxon-name><tp:taxon-name-part taxon-name-part-type="genus" reg="Elates">Elates</tp:taxon-name-part> <tp:taxon-name-part taxon-name-part-type="species" reg="ransonnettii">ransonnettii</tp:taxon-name-part></tp:taxon-name>
                  </italic>
                </td><td rowspan="1" colspan="1"><named-content xmlns:xlink="http://www.w3.org/1999/xlink" content-type="dwc:institutional_code" xlink:title="Smithsonian Institution, National Museum of Natural History" xlink:href="https://scientific-collections.gbif.org/institution/586ee56e-b0fe-4dff-b7f9-aeb104f3308a" xlink:type="simple">USNM</named-content> 445110</td><td rowspan="1" colspan="1">2</td><td rowspan="1" colspan="1">139–144</td><td rowspan="1" colspan="1">Papua New Guinea</td><td rowspan="1" colspan="1">7 Jun. 1979</td></tr><tr><td rowspan="1" colspan="1">
                  <italic>
                    <tp:taxon-name><tp:taxon-name-part taxon-name-part-type="genus" reg="Elates">Elates</tp:taxon-name-part> <tp:taxon-name-part taxon-name-part-type="species" reg="ransonnettii">ransonnettii</tp:taxon-name-part></tp:taxon-name>
                  </italic>
                </td><td rowspan="1" colspan="1"><named-content xmlns:xlink="http://www.w3.org/1999/xlink" content-type="dwc:institutional_code" xlink:title="Smithsonian Institution, National Museum of Natural History" xlink:href="https://scientific-collections.gbif.org/institution/586ee56e-b0fe-4dff-b7f9-aeb104f3308a" xlink:type="simple">USNM</named-content> 445082</td><td rowspan="1" colspan="1">2</td><td rowspan="1" colspan="1">63–84</td><td rowspan="1" colspan="1">Malaysia</td><td rowspan="1" colspan="1">6 May 1969</td></tr><tr><td rowspan="1" colspan="1">
                  <italic>
                    <tp:taxon-name><tp:taxon-name-part taxon-name-part-type="genus" reg="Elates">Elates</tp:taxon-name-part> <tp:taxon-name-part taxon-name-part-type="species" reg="thompsoni">thompsoni</tp:taxon-name-part></tp:taxon-name>
                  </italic>
                </td><td rowspan="1" colspan="1"><named-content xmlns:xlink="http://www.w3.org/1999/xlink" content-type="dwc:institutional_code" xlink:title="Smithsonian Institution, National Museum of Natural History" xlink:href="https://scientific-collections.gbif.org/institution/586ee56e-b0fe-4dff-b7f9-aeb104f3308a" xlink:type="simple">USNM</named-content> 53068</td><td rowspan="1" colspan="1">1</td><td rowspan="1" colspan="1">136</td><td rowspan="1" colspan="1">Philippines</td><td rowspan="1" colspan="1">1907</td></tr><tr><td rowspan="1" colspan="1">
                  <italic>
                    <tp:taxon-name><tp:taxon-name-part taxon-name-part-type="genus" reg="Platycephalus">Platycephalus</tp:taxon-name-part> <tp:taxon-name-part taxon-name-part-type="species" reg="indicus">indicus</tp:taxon-name-part></tp:taxon-name>
                  </italic>
                </td><td rowspan="1" colspan="1"><named-content xmlns:xlink="http://www.w3.org/1999/xlink" content-type="dwc:institutional_code" xlink:title="Smithsonian Institution, National Museum of Natural History" xlink:href="https://scientific-collections.gbif.org/institution/586ee56e-b0fe-4dff-b7f9-aeb104f3308a" xlink:type="simple">USNM</named-content> 437974</td><td rowspan="1" colspan="1">1</td><td rowspan="1" colspan="1">146</td><td rowspan="1" colspan="1">Philippines</td><td rowspan="1" colspan="1">22 Jul. 2015</td></tr><tr><td rowspan="1" colspan="1">
                  <italic>
                    <tp:taxon-name><tp:taxon-name-part taxon-name-part-type="genus" reg="Platycephalus">Platycephalus</tp:taxon-name-part> <tp:taxon-name-part taxon-name-part-type="species" reg="indicus">indicus</tp:taxon-name-part></tp:taxon-name>
                  </italic>
                </td><td rowspan="1" colspan="1"><named-content xmlns:xlink="http://www.w3.org/1999/xlink" content-type="dwc:institutional_code" xlink:title="Smithsonian Institution, National Museum of Natural History" xlink:href="https://scientific-collections.gbif.org/institution/586ee56e-b0fe-4dff-b7f9-aeb104f3308a" xlink:type="simple">USNM</named-content> 437972</td><td rowspan="1" colspan="1">1</td><td rowspan="1" colspan="1">147</td><td rowspan="1" colspan="1">Philippines</td><td rowspan="1" colspan="1">22 Jul. 2015</td></tr></tbody></table></table-wrap></tp:treatment-sec><ref-list><ref id="B20"><mixed-citation xmlns:xlink="http://www.w3.org/1999/xlink" xlink:type="simple">Imamura H (1996) Phylogeny of the family <tp:taxon-name><tp:taxon-name-part taxon-name-part-type="family">Platycephalidae</tp:taxon-name-part></tp:taxon-name> and related taxa (<tp:taxon-name><tp:taxon-name-part taxon-name-part-type="class">Pisces</tp:taxon-name-part></tp:taxon-name>: <tp:taxon-name><tp:taxon-name-part taxon-name-part-type="order">Scorpaeniformes</tp:taxon-name-part></tp:taxon-name>). Species Diversity 1: 123–233. <ext-link xlink:href="10.12782/specdiv.1.123" ext-link-type="doi" xlink:type="simple">https://doi.org/10.12782/specdiv.1.123</ext-link></mixed-citation></ref><ref id="B6"><mixed-citation xmlns:xlink="http://www.w3.org/1999/xlink" xlink:type="simple">de Jesus EA, Diamante-Fabunan DAD, Nanola CL, White AT, Cabangon HJ (2001) Coastal Environmental Profile of the Sarangani Bay Area, Mindanao, Philippines. Coastal Resource Management Project, Cebu City, [xviii +] 102 pp.</mixed-citation></ref><ref id="B17"><mixed-citation xmlns:xlink="http://www.w3.org/1999/xlink" xlink:type="simple">Herre AW, Umali AF (1948) English and Local Common Names of Philippine fishes (Circular 14). United States Department of the Interior. Government Printing Office, Washington, DC, [vi +] 128 pp.</mixed-citation></ref><ref id="B11"><mixed-citation xmlns:xlink="http://www.w3.org/1999/xlink" xlink:type="simple">Ganaden SR, Lavapie-Gonzales F (1999) Common and Local Names of Marine Fishes of the Philippines. Bureau of Fisheries and Aquatic Resources, Quezon City, 385 pp.</mixed-citation></ref></ref-list></tp:taxon-treatment>
